# Supplementary material for: Evolutionary assembly of a unique purple-green photosymbiosis revealed by expanded ciliate diversity
Source: ISME J. 2026 Jun 7;20(1):wrag142. doi: 10.1093/ismejo/wrag142 (PMC13310139; doi:10.1093/ismejo/wrag142)
Supplement: Supplementary_material_wrag142 [file supplementary_material_wrag142.zip]

Archive with 7 entries (7 files):
- SupplementaryFigureLegends_2026_-_05_-_28_wrag142.docx
- SupplementaryFigures_2026_04_-_30_wrag142.pdf
- Table_S1_wrag142.docx
- Table_S2_wrag142.docx
- Table_S3_wrag142.docx
- Table_S4_wrag142.xlsx
- Table_S5_wrag142.xlsx
