# Supplementary material for: Evolutionary assembly of a unique purple-green photosymbiosis revealed by expanded ciliate diversity
Source: ISME J. 2026 Jun 7;20(1):wrag142. doi: 10.1093/ismejo/wrag142 (PMC13310139; doi:10.1093/ismejo/wrag142)
Supplement: Supplementary_material_wrag142 [file supplementary_material_wrag142.zip › Table_S4_wrag142.xlsx]

## Sheet: P. chlorelligera
FeatureID	KEGG_ID	METABOLIC_KO	BlastKOALA_KO	KofamKOALA_KO	KofamKOALA_description	KofamKOALA_Evalue
g9429.t1	-	-		-	-	-
g9430.t1	-	-	-	-	-	-
g9431.t1	K09250	-	K09250	K09250	cellular nucleic acid-binding protein	8.3e-79
g9432.t1	-	-	-	-	-	-
g9433.t1	K04487	K04487	K04487	K04487	cysteine desulfurase [EC:2.8.1.7]	2e-192
g9434.t1	-	-		-	-	-
g9435.t1	-	-		-	-	-
g9436.t1	-	-		-	-	-
g9437.t1	-	-	-	-	-	-
g9437.t2	-	-	-	-	-	-
g9437.t3	-	-	-	-	-	-
g9438.t1	-	-		-	-	-
g9439.t1	-	-		-	-	-
g9440.t1	-	-		-	-	-
g9441.t1	-	-		-	-	-
g9441.t2	-	-		-	-	-
g9442.t1	-	-	-	-	-	-
g9443.t1	K22069	-	K22069	K22069	LYR motif-containing protein 4	3.5e-16
g9444.t1	-	-		-	-	-
g9445.t1	K06886	-		K06886	hemoglobin	2.1e-12
g9446.t1	-	-		-	-	-
g9447.t1	-	-		-	-	-
g9447.t2	-	-	-	-	-	-
g9448.t1	-	-	-	-	-	-
g9449.t1	-	-		-	-	-
g9450.t1	-	-		-	-	-
g9451.t1	-	-		-	-	-
g9452.t1	-	-	-	-	-	-
g9453.t1	-	-	-	-	-	-
g9454.t1	K02154	-	K02154	K02154	V-type H+-transporting ATPase subunit a	4e-257
g9455.t1	-	-		-	-	-
g9456.t1	-	-		-	-	-
g9457.t1	K15104	-	K15104	-	-	-
g9458.t1	-	-	-	-	-	-
g9459.t1	K15104	-	K15104	-	-	-
g9460.t1	K17086	-	K17086	K17086	transmembrane 9 superfamily member 2/4	4.2e-175
g9461.t1	-	-		-	-	-
g9462.t1	K10949	-		K10949	ER lumen protein retaining receptor	1.1e-30
g9463.t1	-	-	-	-	-	-
g9464.t1	-	-	-	-	-	-
g9465.t1	-	-		-	-	-
g9466.t1	K01052	-	K01052	K01052	lysosomal acid lipase/cholesteryl ester hydrolase [EC:3.1.1.13]	3.7e-118
g9467.t1	-	-		-	-	-
g9468.t1	-	-		-	-	-
g9468.t2	-	-		-	-	-
g9469.t1	-	-		-	-	-
g9470.t1	-	-		-	-	-
g9471.t1	-	-		-	-	-
g9472.t1	K26678	-		K26678	protein MON2	4.5e-179
g9473.t1	K01802	-	K01802	K01802	peptidylprolyl isomerase [EC:5.2.1.8]	7.2e-15
g9474.t1	-	-		-	-	-
g9475.t1	K06630	-	K06630	-	-	-
g9476.t1	-	-		-	-	-
g9477.t1	-	-		-	-	-
g9478.t1	K16862	-		K16862	mitochondrial cardiolipin hydrolase [EC:3.1.4.-]	8.8e-56
g9479.t1	-	-		-	-	-
g9480.t1	K24759	-		K24759	WD repeat-containing protein 90	4.6e-162
g9481.t1	-	-		-	-	-
g9482.t1	-	-		-	-	-
g9483.t1	-	-		-	-	-
g9484.t1	K00293	-	K00293	-	-	-
g9485.t1	-	-		-	-	-
g9486.t1	-	-		-	-	-
g9487.t1	-	-		-	-	-
g9488.t1	-	-		-	-	-
g9489.t1	K22987	-	K22987	K22987	cAMP receptor-like G-protein coupled receptor	6.7e-62
g9490.t1	K22987	-	K22987	K22987	cAMP receptor-like G-protein coupled receptor	5.6e-62
g9491.t1	-	-		-	-	-
g9492.t1	-	-	-	-	-	-
g9493.t1	-	-	-	-	-	-
g9494.t1	-	-		-	-	-
g9495.t1	K27856	-	K27856	-	-	-
g9496.t1	-	-		-	-	-
g9497.t1	K01410	-	K01410	K01410	mitochondrial intermediate peptidase [EC:3.4.24.59]	3.2e-133
g9498.t1	-	-	-	-	-	-
g9499.t1	-	-	-	-	-	-
g9500.t1	K10949	-	K10949	K10949	ER lumen protein retaining receptor	1.6e-51
g9501.t1	-	-		-	-	-
g2134.t1	-	-		-	-	-
g2135.t1	-	-		-	-	-
g2136.t1	-	-		-	-	-
g2137.t1	-	-		-	-	-
g2138.t1	-	-		-	-	-
g2139.t1	-	-	-	-	-	-
g2140.t1	-	-		-	-	-
g2141.t1	-	-		-	-	-
g16810.t1	-	-	-	-	-	-
g16811.t1	-	-		-	-	-
g5096.t1	-	-	-	-	-	-
g5097.t1	-	-	-	-	-	-
g5098.t1	-	-	-	-	-	-
g5099.t1	-	-	-	-	-	-
g5100.t1	K03660	K03660	K03660	K03660	N-glycosylase/DNA lyase [EC:3.2.2.- 4.2.99.18]	2.7e-97
g5101.t1	-	-		-	-	-
g5102.t1	-	-		-	-	-
g5103.t1	-	-		-	-	-
g5104.t1	-	-		-	-	-
g5105.t1	-	-		-	-	-
g5106.t1	-	-		-	-	-
g5107.t1	-	-		-	-	-
g5108.t1	-	-		-	-	-
g5109.t1	K11121	-	K11121	-	-	-
g5109.t2	K11121	-	K11121	-	-	-
g5110.t1	K10644	-		K10644	E3 ubiquitin-protein ligase CHFR [EC:2.3.2.27]	6.2e-69
g5111.t1	-	-		-	-	-
g5112.t1	-	-		-	-	-
g5113.t1	-	-	-	-	-	-
g5114.t1	-	-		-	-	-
g5115.t1	K11583	-	K11583	K11583	serine/threonine-protein phosphatase 2A regulatory subunit B''	1.7e-90
g5116.t1	-	-		-	-	-
g5117.t1	-	-		-	-	-
g5118.t1	-	-		-	-	-
g5119.t1	-	-	-	-	-	-
g5120.t1	-	-		-	-	-
g5120.t2	-	-		-	-	-
g5121.t1	K11699,K26437	-		K11699,K26437	RNA-dependent RNA polymerase [EC:2.7.7.48],major facilitator superfamily domain-containing protein 12	1.9e-236,2.8e-88
g5122.t1	-	-	-	-	-	-
g2052.t1	-	-		-	-	-
g14415.t1	-	-		-	-	-
g12368.t1	K01102	-		K01102	pyruvate dehydrogenase phosphatase [EC:3.1.3.43]	1.6e-56
g12369.t1	K03137	-		K03137	transcription initiation factor TFIIE subunit beta	1.6e-25
g12370.t1	-	-		-	-	-
g12371.t1	-	-		-	-	-
g12372.t1	-	-		-	-	-
g12373.t1	-	-		-	-	-
g12374.t1	-	-		-	-	-
g12375.t1	K01522	-	K01522	-	-	-
g12376.t1	-	-		-	-	-
g12377.t1	-	-		-	-	-
g12378.t1	-	-	-	-	-	-
g12379.t1	-	-		-	-	-
g12380.t1	K11092	-	K11092	K11092	U2 small nuclear ribonucleoprotein A'	4.4e-61
g12381.t1	-	-	-	-	-	-
g12382.t1	-	-		-	-	-
g12383.t1	-	-		-	-	-
g12384.t1	-	-	-	-	-	-
g12385.t1	-	-		-	-	-
g12386.t1	-	-		-	-	-
g12387.t1	K11644	-		K11644	paired amphipathic helix protein Sin3a	1e-143
g12388.t1	K02902	K02902		K02902	large subunit ribosomal protein L28	1.9e-24
g12389.t1	-	-	-	-	-	-
g12390.t1	-	-		-	-	-
g10647.t1	-	-		-	-	-
g10648.t1	-	-		-	-	-
g10649.t1	-	-		-	-	-
g11904.t1	-	-	-	-	-	-
g11905.t1	K13448	-	K13448	-	-	-
g11906.t1	K13412	-	K13412	-	-	-
g11907.t1	K11835	-	K11835	-	-	-
g11908.t1	K25470	-	K25470	K25470	cilia- and flagella-associated protein 20	2.1e-141
g11909.t1	-	-		-	-	-
g11910.t1	K12391	-	K12391	K12391	AP-1 complex subunit gamma-1	1.9e-201
g11911.t1	-	-	-	-	-	-
g11912.t1	-	-	-	-	-	-
g11913.t1	-	-		-	-	-
g11914.t1	-	-	-	-	-	-
g11915.t1	-	-		-	-	-
g11916.t1	K23437	-		K23437	cytosolic carboxypeptidase protein 2/3 [EC:3.4.17.-]	1.7e-235
g11917.t1	-	-		-	-	-
g11918.t1	-	-		-	-	-
g11919.t1	-	-		-	-	-
g11920.t1	-	-		-	-	-
g11921.t1	-	-		-	-	-
g11922.t1	K19756,K03861	-		K19756,K03861	radial spoke head protein 4/6,phosphatidylinositol N-acetylglucosaminyltransferase subunit P	8.5e-95,6.3e-40
g11923.t1	K17499	-	K17499	-	-	-
g11924.t1	-	-		-	-	-
g11925.t1	K06639	-		K06639	cell division cycle 14 [EC:3.1.3.16 3.1.3.48]	2e-125
g11926.t1	K07906	-	K07906	-	-	-
g11927.t1	-	-		-	-	-
g11928.t1	-	-	-	-	-	-
g11929.t1	-	-	-	-	-	-
g11930.t1	-	-	-	-	-	-
g11931.t1	-	-		-	-	-
g11932.t1	-	-		-	-	-
g11933.t1	-	-		-	-	-
g11934.t1	-	-		-	-	-
g11935.t1	-	-	-	-	-	-
g11936.t1	-	-		-	-	-
g11937.t1	-	-	-	-	-	-
g11938.t1	-	-		-	-	-
g11939.t1	-	-	-	-	-	-
g11940.t1	-	-		-	-	-
g11941.t1	K26935	-	K26935	K26935	cell cycle control protein 50	2.3e-71
g11942.t1	K01412	-	K01412	-	-	-
g11943.t1	-	-	-	-	-	-
g11944.t1	-	-		-	-	-
g11945.t1	K13337	-		K13337	peroxin-19	1.8e-18
g11946.t1	-	-		-	-	-
g11947.t1	-	-		-	-	-
g11948.t1	-	-		-	-	-
g11949.t1	-	-		-	-	-
g13814.t1	-	-	-	-	-	-
g13815.t1	-	-	-	-	-	-
g13816.t1	-	-		-	-	-
g3743.t1	-	-	-	-	-	-
g3744.t1	K11548	-		K11548	kinetochore protein Nuf2	9.9e-25
g2899.t1	-	-	-	-	-	-
g2900.t1	K00857	K00857	K00857	K00857	thymidine kinase [EC:2.7.1.21]	2.3e-55
g2901.t1	-	-		-	-	-
g2902.t1	-	-		-	-	-
g2903.t1	K20222	-	K20222	-	-	-
g2904.t1	-	-		-	-	-
g2905.t1	-	-		-	-	-
g10342.t1	-	-		-	-	-
g7447.t1	-	-	-	-	-	-
g7448.t1	-	-		-	-	-
g7449.t1	-	-		-	-	-
g7450.t1	K04797	-	K04797	K04797	prefoldin alpha subunit	5.5e-37
g7451.t1	-	-	-	-	-	-
g7452.t1	-	-	-	-	-	-
g7453.t1	-	-		-	-	-
g7454.t1	-	-	-	-	-	-
g7455.t1	K14779	-	K14779	K14779	ATP-dependent RNA helicase DDX52/ROK1 [EC:5.6.2.7]	3.6e-178
g7456.t1	-	-		-	-	-
g7457.t1	K02218	-	K02218	-	-	-
g7458.t1	-	-		-	-	-
g7459.t1	K19363	-	K19363	K19363	lipopolysaccharide-induced tumor necrosis factor-alpha factor	8e-29
g7460.t1	-	-	-	-	-	-
g7461.t1	K15305	-	K15305	K15305	vacuole morphology and inheritance protein 14	6e-190
g7462.t1	-	-		-	-	-
g7463.t1	-	-	-	-	-	-
g7464.t1	K10427	-	K10427	K10427	dynactin 5	8.4e-69
g7465.t1	-	-	-	-	-	-
g7466.t1	-	-	-	-	-	-
g7467.t1	-	-		-	-	-
g7468.t1	K12833	-	K12833	K12833	pre-mRNA branch site protein p14	1.8e-57
g7469.t1	-	-		-	-	-
g7470.t1	K01110	-	K01110	-	-	-
g7471.t1	-	-		-	-	-
g7471.t2	-	-		-	-	-
g7472.t1	K05677	-	K05677	-	-	-
g15152.t1	-	-		-	-	-
g15153.t1	-	-	-	-	-	-
g1329.t1	-	-	-	-	-	-
g1330.t1	-	-		-	-	-
g3709.t1	K25815	-		K25815	activated RNA polymerase II transcriptional coactivator p15	2e-27
g3710.t1	-	-	-	-	-	-
g3711.t1	K05643	-	K05643	K10632	BRCA1-associated protein [EC:2.3.2.27]	2e-76
g3712.t1	-	-		-	-	-
g3713.t1	-	-		-	-	-
g3714.t1	-	-	-	-	-	-
g3715.t1	K11654	-	K11654	K11654	SWI/SNF-related matrix-associated actin-dependent regulator of chromatin subfamily A member 5 [EC:5.6.2.-]	0
g3716.t1	-	-	-	-	-	-
g3717.t1	K15697	-	K15697	-	-	-
g3718.t1	K12860	-	K12860	K12860	pre-mRNA-splicing factor CDC5/CEF1	2.4e-227
g3719.t1	-	-		-	-	-
g3720.t1	-	-	-	-	-	-
g3721.t1	-	-		-	-	-
g3722.t1	K13278,K01424	K01424,K13278		K13278,K01424	60kDa lysophospholipase [EC:3.1.1.5 3.1.1.47 3.5.1.1],L-asparaginase [EC:3.5.1.1]	1.5e-204,9.5e-82
g3723.t1	K12235	-	K12235	K01754	threonine dehydratase [EC:4.3.1.19]	4.5e-93
g3724.t1	K12235	-	K12235	K01754	threonine dehydratase [EC:4.3.1.19]	9.2e-93
g3725.t1	-	-		-	-	-
g3726.t1	-	-		-	-	-
g3727.t1	-	-		-	-	-
g3728.t1	-	-		-	-	-
g3729.t1	K13717	-		K13717	OTU domain-containing protein 3 [EC:3.4.19.12]	2.5e-69
g3730.t1	-	-	-	-	-	-
g3731.t1	-	-		-	-	-
g12791.t1	-	-		-	-	-
g2194.t1	-	-		-	-	-
g1601.t1	-	-	-	-	-	-
g1602.t1	K20301	-	K20301	K20301	trafficking protein particle complex subunit 2	1.9e-25
g1603.t1	-	-		-	-	-
g1604.t1	-	-	-	-	-	-
g1605.t1	-	-		-	-	-
g1606.t1	-	-	-	-	-	-
g1607.t1	-	-	-	-	-	-
g4792.t1	K10696	-		K10696	E3 ubiquitin-protein ligase BRE1 [EC:2.3.2.27]	5.6e-28
g4793.t1	K13289	-	K13289	-	-	-
g4794.t1	-	-	-	-	-	-
g4795.t1	K28128	-	K28128	K28128	huntingtin-interacting protein K	1.2e-15
g4796.t1	-	-	-	-	-	-
g4797.t1	-	-		-	-	-
g4798.t1	-	-		-	-	-
g4799.t1	-	-		-	-	-
g4800.t1	K23334	-		K23334	Ran-binding protein 9/10	1.3e-37
g4801.t1	K06125	-	K06125	K03179	4-hydroxybenzoate polyprenyltransferase [EC:2.5.1.39]	3.2e-88
g4802.t1	-	-	-	-	-	-
g16681.t1	-	-		-	-	-
g16682.t1	-	-	-	-	-	-
g16683.t1	K07213	-	K07213	-	-	-
g13548.t1	-	-	-	-	-	-
g13549.t1	-	-	-	-	-	-
g8715.t1	-	-	-	-	-	-
g8919.t1	-	-	-	-	-	-
g8920.t1	-	-	-	-	-	-
g8921.t1	-	-		-	-	-
g8922.t1	-	-		-	-	-
g8923.t1	-	-		-	-	-
g8924.t1	-	-		-	-	-
g8925.t1	-	-		-	-	-
g8926.t1	-	-		-	-	-
g8927.t1	-	-		-	-	-
g8928.t1	-	-		-	-	-
g8929.t1	-	-		-	-	-
g8930.t1	-	-	-	-	-	-
g14571.t1	-	-		-	-	-
g14572.t1	-	-	-	-	-	-
g16559.t1	-	-	-	-	-	-
g12968.t1	-	-		-	-	-
g12969.t1	-	-	-	-	-	-
g12970.t1	K03869	-	K03869	-	-	-
g12971.t1	K01379	-	K01379	-	-	-
g12972.t1	K08343	-	K08343	K08343	ubiquitin-like-conjugating enzyme ATG3	7.6e-106
g12973.t1	-	-		-	-	-
g12973.t2	-	-		-	-	-
g12974.t1	-	-	-	-	-	-
g12975.t1	-	-		-	-	-
g12976.t1	-	-		-	-	-
g12977.t1	-	-		-	-	-
g12978.t1	-	-		-	-	-
g12979.t1	-	-	-	-	-	-
g12980.t1	-	-		-	-	-
g12981.t1	-	-	-	-	-	-
g12982.t1	-	-		-	-	-
g12983.t1	-	-		-	-	-
g12984.t1	-	-		-	-	-
g12985.t1	-	-	-	-	-	-
g12986.t1	-	-	-	-	-	-
g12987.t1	-	-	-	-	-	-
g7355.t1	-	-	-	-	-	-
g7356.t1	-	-		-	-	-
g7357.t1	-	-	-	-	-	-
g15793.t1	-	-		-	-	-
g15794.t1	-	-		-	-	-
g15795.t1	-	-	-	-	-	-
g15796.t1	-	-	-	-	-	-
g15797.t1	-	-		-	-	-
g15798.t1	K18532	K18532	K18532	K18532	adenylate kinase [EC:2.7.4.3]	4.6e-67
g15799.t1	-	-	-	-	-	-
g15800.t1	K16475	-		K16475	leucine-rich repeat and coiled-coil domain-containing protein 1	9.6e-49
g15801.t1	-	-		-	-	-
g15802.t1	-	-		-	-	-
g15803.t1	K02258	K02258	K02258	K02258	cytochrome c oxidase assembly protein subunit 11	1.1e-68
g15804.t1	K12173	-		K12173	BRCA1-A complex subunit BRE	1.3e-17
g15805.t1	K03120	K03120		K03120	transcription initiation factor TFIID TATA-box-binding protein	1.7e-74
g14014.t1	-	-		-	-	-
g15572.t1	-	-		-	-	-
g15573.t1	-	-		-	-	-
g15574.t1	-	-		-	-	-
g15575.t1	-	-		-	-	-
g15576.t1	K03504	-	-	K03504	DNA polymerase delta subunit 3	2.4e-12
g15577.t1	K09874	-	K09874	-	-	-
g15578.t1	-	-		-	-	-
g15579.t1	-	-		-	-	-
g15580.t1	-	-		-	-	-
g15581.t1	-	-		-	-	-
g15582.t1	-	-		-	-	-
g15583.t1	-	-		-	-	-
g15584.t1	-	-	-	-	-	-
g15585.t1	-	-		-	-	-
g15586.t1	K14169	-		K14169	cytoplasmic tRNA 2-thiolation protein 2	1.3e-59
g15587.t1	-	-	-	-	-	-
g15588.t1	-	-	-	-	-	-
g15589.t1	K02866	K02866	K02866	K02866	large subunit ribosomal protein L10e	1.8e-115
g15590.t1	-	-		-	-	-
g15591.t1	K23909	-		K23909	calcyphosin	1e-81
g15592.t1	-	-	-	-	-	-
g15593.t1	-	-	-	-	-	-
g9276.t1	-	-		-	-	-
g9277.t1	-	-		-	-	-
g9278.t1	K12393	-	K12393	K12393	AP-1 complex subunit mu	1.1e-223
g9279.t1	-	-	-	-	-	-
g9280.t1	K03245	-	K03245	K03245	translation initiation factor 3 subunit J	5e-23
g9281.t1	-	-	-	-	-	-
g9282.t1	-	-	-	-	-	-
g9283.t1	-	-	-	-	-	-
g9284.t1	K03456	-	K03456	K03456	serine/threonine-protein phosphatase 2A regulatory subunit A	3e-167
g9285.t1	-	-	-	-	-	-
g9286.t1	-	-	-	-	-	-
g9287.t1	K28261	-	K28261	K28261	G-protein coupled receptor-associated protein LMBRD2	5.4e-121
g9288.t1	-	-		-	-	-
g9289.t1	K07096	-		K07096	uncharacterized protein	8.9e-25
g9290.t1	-	-		-	-	-
g5662.t1	-	-		-	-	-
g5439.t1	-	-	-	-	-	-
g5440.t1	K00815	-	K00815	K00815	tyrosine aminotransferase [EC:2.6.1.5]	8.9e-148
g5441.t1	-	-	-	-	-	-
g5442.t1	-	-		-	-	-
g5443.t1	-	-		-	-	-
g5444.t1	K19765	-	K19765	K19765	heat shock factor-binding protein 1	1.6e-26
g5445.t1	-	-		-	-	-
g5446.t1	-	-	-	-	-	-
g5447.t1	-	-		-	-	-
g5448.t1	-	-	-	-	-	-
g5449.t1	K26236	-	K26236	-	-	-
g5450.t1	K24729	-	K24729	K24729	cilia- and flagella-associated protein 57	1.7e-115
g5451.t1	-	-	-	-	-	-
g5452.t1	-	-	-	-	-	-
g5453.t1	-	-		-	-	-
g5454.t1	K18185	-		K18185	cytochrome c oxidase assembly protein subunit 23	2e-09
g5455.t1	K21751	-	K21751	-	-	-
g5456.t1	-	-		-	-	-
g5457.t1	K04371	-	K04371	-	-	-
g5458.t1	-	-	-	-	-	-
g5459.t1	-	-	-	-	-	-
g5460.t1	-	-		-	-	-
g5461.t1	K06002	-	K06002	-	-	-
g5462.t1	-	-	-	-	-	-
g5463.t1	-	-	-	-	-	-
g5464.t1	-	-		-	-	-
g5465.t1	K14293	-	K14293	K14293	importin subunit beta-1	1.8e-168
g5466.t1	-	-	-	-	-	-
g5467.t1	-	-		-	-	-
g5468.t1	-	-	-	-	-	-
g5469.t1	-	-		-	-	-
g5470.t1	-	-	-	-	-	-
g5471.t1	-	-		-	-	-
g5472.t1	-	-	-	-	-	-
g5473.t1	K00873	-	K00873	K00873	pyruvate kinase [EC:2.7.1.40]	4.2e-91
g5474.t1	-	-		-	-	-
g5475.t1	-	-		-	-	-
g5476.t1	K21777	-	K21777	-	-	-
g5477.t1	-	-		-	-	-
g5478.t1	K02734	-	K02734	K02734	20S proteasome subunit beta 4 [EC:3.4.25.1]	6e-60
g5479.t1	-	-	-	-	-	-
g5480.t1	-	-	-	-	-	-
g5481.t1	-	-		-	-	-
g5482.t1	-	-		-	-	-
g5483.t1	-	-	-	-	-	-
g5484.t1	-	-	-	-	-	-
g5485.t1	-	-		-	-	-
g5486.t1	-	-		-	-	-
g5487.t1	K20222	-	K20222	-	-	-
g5488.t1	-	-		-	-	-
g5489.t1	-	-	-	-	-	-
g5490.t1	-	-		-	-	-
g5491.t1	-	-		-	-	-
g5492.t1	-	-		-	-	-
g5493.t1	-	-		-	-	-
g5494.t1	-	-		-	-	-
g5495.t1	-	-		-	-	-
g5496.t1	-	-		-	-	-
g5497.t1	-	-	-	-	-	-
g5498.t1	-	-		-	-	-
g5499.t1	-	-		-	-	-
g5500.t1	-	-		-	-	-
g5501.t1	-	-	-	-	-	-
g5502.t1	K12198	-	K12198	K12198	charged multivesicular body protein 5	1.6e-52
g5503.t1	-	-		-	-	-
g5503.t2	K01535	-	K01535	K01535	H+-transporting ATPase [EC:7.1.2.1]	1.5e-178
g5504.t1	-	-	-	-	-	-
g5505.t1	-	-	-	-	-	-
g5506.t1	-	-	-	-	-	-
g5507.t1	K13720	-	K13720	-	-	-
g5508.t1	-	-	-	-	-	-
g5509.t1	K11393	-	K11393	-	-	-
g5510.t1	-	-		-	-	-
g5511.t1	-	-	-	-	-	-
g5512.t1	K09499	-	K09499	K09499	T-complex protein 1 subunit eta	8.2e-285
g5513.t1	-	-		-	-	-
g15943.t1	-	-		-	-	-
g15944.t1	-	-		-	-	-
g15945.t1	K13350	-	K13350	K13350	peroxisomal membrane protein 4	4.6e-60
g15946.t1	K02219	-		K02219	cyclin-dependent kinase regulatory subunit CKS1	5.1e-47
g15947.t1	-	-		-	-	-
g15948.t1	-	-	-	-	-	-
g15949.t1	-	-	-	-	-	-
g15950.t1	-	-		-	-	-
g15951.t1	-	-		-	-	-
g15952.t1	-	-	-	-	-	-
g15953.t1	-	-	-	-	-	-
g15954.t1	-	-		-	-	-
g15955.t1	-	-		-	-	-
g15956.t1	-	-		-	-	-
g15957.t1	-	-	-	-	-	-
g15958.t1	-	-		-	-	-
g15959.t1	-	-	-	-	-	-
g15960.t1	-	-		-	-	-
g15961.t1	-	-		-	-	-
g15962.t1	K10743	-	K10743	K10743	ribonuclease H2 subunit A [EC:3.1.26.4]	5.6e-79
g15963.t1	-	-	-	-	-	-
g15964.t1	-	-		-	-	-
g15965.t1	K02503	-		K02503	histidine triad (HIT) family protein [EC:3.9.1.-]	7.9e-41
g15966.t1	K14324	-	K14324	K14324	histone deacetylase complex subunit SAP18	1.2e-30
g15967.t1	K14765	-	K14765	K14765	U3 small nucleolar ribonucleoprotein protein LCP5	6.1e-43
g15968.t1	-	-		-	-	-
g15969.t1	-	-		-	-	-
g12809.t1	-	-	-	-	-	-
g12810.t1	-	-	-	-	-	-
g10616.t1	K10251	-	K10251	-	-	-
g5779.t1	K22128	-		K22128	piezo-type mechanosensitive ion channel component 1/2	8e-58
g5780.t1	-	-		-	-	-
g879.t1	K15109	K15109	K15109	K15109	solute carrier family 25 (mitochondrial carnitine/acylcarnitine transporter), member 20	4.9e-121
g6352.t1	-	-	-	-	-	-
g6353.t1	-	-		-	-	-
g6354.t1	-	-		-	-	-
g6355.t1	-	-		-	-	-
g68.t1	-	-	-	-	-	-
g69.t1	-	-	-	-	-	-
g70.t1	-	-	-	-	-	-
g71.t1	-	-		-	-	-
g72.t1	-	-	-	-	-	-
g73.t1	K18039	-	K18039	-	-	-
g74.t1	-	-	-	-	-	-
g75.t1	-	-	-	-	-	-
g76.t1	-	-		-	-	-
g77.t1	-	-	-	-	-	-
g78.t1	-	-	-	-	-	-
g79.t1	-	-		-	-	-
g80.t1	K23568	-	K23568	K23568	ER membrane protein complex subunit 7	6.5e-34
g81.t1	-	-		-	-	-
g82.t1	-	-		-	-	-
g83.t1	-	-		-	-	-
g84.t1	K01619	K01619	K01619	K01619	deoxyribose-phosphate aldolase [EC:4.1.2.4]	7.7e-73
g85.t1	K19753	-	K19753	K19753	dynein axonemal assembly factor 11	2.9e-118
g86.t1	-	-		-	-	-
g87.t1	K07944	-	K07944	-	-	-
g88.t1	K15111	-	K15111	-	-	-
g89.t1	K02917	K02917	K02917	K02917	large subunit ribosomal protein L35Ae	2.9e-36
g90.t1	-	-		-	-	-
g91.t1	K08493	-	K08493	K08493	vesicle transport through interaction with t-SNAREs 1	3.8e-34
g92.t1	K08493	-		K08493	vesicle transport through interaction with t-SNAREs 1	2.2e-32
g93.t1	-	-		-	-	-
g94.t1	-	-	-	-	-	-
g95.t1	-	-	-	-	-	-
g96.t1	-	-	-	-	-	-
g97.t1	-	-		-	-	-
g97.t2	-	-		-	-	-
g98.t1	K11673	-	K11673	K11673	actin-related protein 8	1.9e-104
g99.t1	K01419	K01419	K01419	K01419	ATP-dependent HslUV protease, peptidase subunit HslV [EC:3.4.25.2]	2e-49
g100.t1	-	-	-	-	-	-
g101.t1	K19672	-	K19672	K19672	intraflagellar transport protein 140	0
g102.t1	-	-	-	-	-	-
g103.t1	K20967	K03639	K20967	K03639	GTP 3',8-cyclase [EC:4.1.99.22]	1.4e-113
g104.t1	-	-		-	-	-
g105.t1	-	-	-	-	-	-
g106.t1	-	-		-	-	-
g107.t1	-	-		-	-	-
g108.t1	-	-		-	-	-
g109.t1	-	-		-	-	-
g110.t1	-	-	-	-	-	-
g111.t1	K07936	-		K07936	GTP-binding nuclear protein Ran	1.5e-85
g112.t1	K07936	-	K07936	K07936	GTP-binding nuclear protein Ran	4.9e-124
g113.t1	-	-		-	-	-
g114.t1	-	-		-	-	-
g115.t1	-	-		-	-	-
g116.t1	-	-	-	-	-	-
g117.t1	-	-		-	-	-
g118.t1	-	-		-	-	-
g119.t1	-	-	-	-	-	-
g120.t1	-	-		-	-	-
g121.t1	-	-	-	-	-	-
g122.t1	K22565	-	K22565	K22565	COMM domain containing 9	1.1e-24
g123.t1	-	-	-	-	-	-
g124.t1	-	-		-	-	-
g125.t1	-	-		-	-	-
g126.t1	-	-		-	-	-
g127.t1	-	-	-	-	-	-
g128.t1	-	-		-	-	-
g129.t1	-	-		-	-	-
g130.t1	K03132	-		K03132	transcription initiation factor TFIID subunit 7	8.6e-24
g131.t1	-	-		-	-	-
g132.t1	-	-		-	-	-
g132.t2	-	-		-	-	-
g133.t1	-	-		-	-	-
g134.t1	-	-		-	-	-
g135.t1	-	-	-	-	-	-
g136.t1	-	-	-	-	-	-
g137.t1	K14808	-	K14808	K14808	ATP-dependent RNA helicase DDX54/DBP10 [EC:5.6.2.7]	5.1e-214
g138.t1	K18272	-		K18272	protein XRP2	2.3e-69
g139.t1	K06636,K11713	-		K06636,K11713	structural maintenance of chromosome 1,geranylgeranyl transferase type-1 subunit beta [EC:2.5.1.59]	1.4e-213,3.8e-97
g140.t1	-	-		-	-	-
g141.t1	K15363	-	K15363	K15363	fanconi-associated nuclease 1 [EC:3.1.21.- 3.1.4.1]	8.3e-106
g142.t1	K13703	-	K13703	-	-	-
g143.t1	-	-		-	-	-
g144.t1	-	-		-	-	-
g145.t1	K13448	-	K13448	-	-	-
g15808.t1	-	-	-	-	-	-
g6068.t1	-	-	-	-	-	-
g6069.t1	-	-	-	-	-	-
g6070.t1	K04749	K04749	-	K04749	anti-sigma B factor antagonist	2.3e-24
g3430.t1	-	-	-	-	-	-
g6251.t1	K14559	-		K14559	U3 small nucleolar RNA-associated protein MPP10	3.6e-71
g6252.t1	-	-		-	-	-
g6253.t1	-	-		-	-	-
g6254.t1	-	-		-	-	-
g6255.t1	-	-		-	-	-
g6256.t1	-	-	-	-	-	-
g14603.t1	-	-		-	-	-
g14604.t1	-	-		-	-	-
g14605.t1	-	-		-	-	-
g14606.t1	-	-		-	-	-
g12818.t1	-	-	-	-	-	-
g15058.t1	-	-	-	-	-	-
g1598.t1	-	-		-	-	-
g6735.t1	-	-		-	-	-
g1255.t1	-	-		-	-	-
g1256.t1	-	-		-	-	-
g1257.t1	-	-		-	-	-
g1258.t1	-	-	-	-	-	-
g6435.t1	-	-		-	-	-
g6436.t1	-	-		-	-	-
g6437.t1	-	-		-	-	-
g2618.t1	-	-	-	-	-	-
g2619.t1	-	-	-	-	-	-
g2620.t1	-	-		-	-	-
g2113.t1	-	-		-	-	-
g9074.t1	-	-		-	-	-
g10086.t1	-	-		-	-	-
g10087.t1	-	-	-	-	-	-
g10088.t1	-	-		-	-	-
g10089.t1	-	-	-	-	-	-
g10090.t1	-	-		-	-	-
g10091.t1	-	-		-	-	-
g10092.t1	K11495	-	K11495	-	-	-
g10093.t1	K01886	K01886	K01886	K01886,K21919	glutaminyl-tRNA synthetase [EC:6.1.1.18],BTB/POZ domain-containing protein KCTD9	9.8e-253,1.6e-57
g10094.t1	-	-	-	-	-	-
g10095.t1	K25451	-	K25451	K25451	dynein regulatory complex subunit 7	1.2e-202
g10096.t1	K01872	K01872		K01872	alanyl-tRNA synthetase [EC:6.1.1.7]	2.9e-134
g10097.t1	-	-	-	-	-	-
g10098.t1	-	-		-	-	-
g10099.t1	-	-	-	-	-	-
g10100.t1	K02218	-	K02218	-	-	-
g10101.t1	K25636	-		K25636	outer dense fiber protein 3	5.9e-51
g10102.t1	-	-		-	-	-
g10103.t1	-	-		-	-	-
g10104.t1	-	-		-	-	-
g10105.t1	-	-	-	-	-	-
g10106.t1	K14764	-	K14764	K14764	protein SHQ1	2.9e-99
g10107.t1	-	-		-	-	-
g10108.t1	K12873	-	K12873	K12873	bud site selection protein 31	1.9e-77
g10109.t1	-	-	-	-	-	-
g10110.t1	-	-	-	-	-	-
g10111.t1	K01613	K01613	K01613	K01613	phosphatidylserine decarboxylase [EC:4.1.1.65]	1.3e-56
g10112.t1	K19363	-		K19363	lipopolysaccharide-induced tumor necrosis factor-alpha factor	5.5e-17
g10113.t1	-	-		-	-	-
g10114.t1	-	-		-	-	-
g10115.t1	-	-		-	-	-
g10116.t1	-	-		-	-	-
g10117.t1	K23541	-	K23541	K23541	Ca2+/H+ antiporter, TMEM165/GDT1 family	5e-46
g10118.t1	-	-		-	-	-
g10119.t1	-	-		-	-	-
g10120.t1	K23541	-	K23541	-	-	-
g10121.t1	-	-		-	-	-
g10122.t1	-	-		-	-	-
g10123.t1	K04506	-		K04506	E3 ubiquitin-protein ligase SIAH1 [EC:2.3.2.27]	5.6e-34
g10124.t1	K10841	-		K10841	DNA excision repair protein ERCC-6	2.5e-216
g10125.t1	-	-	-	-	-	-
g10126.t1	K23909	-		K23909	calcyphosin	3.5e-80
g10127.t1	-	-	-	-	-	-
g10128.t1	-	-		-	-	-
g10129.t1	-	-	-	-	-	-
g10130.t1	-	-	-	-	-	-
g10131.t1	K07179	K07179		K07179	RIO kinase 2 [EC:2.7.11.1]	9.5e-166
g10132.t1	K02180	-	K02180	K02180	cell cycle arrest protein BUB3	2.7e-116
g10133.t1	K27894	-	K27894	K27894	protein HID1	7.7e-104
g10134.t1	-	-	-	-	-	-
g10135.t1	-	-		-	-	-
g10136.t1	K01535	-	K01535	-	-	-
g10137.t1	-	-		-	-	-
g10138.t1	K12160	-		K12160	small ubiquitin-related modifier	1e-32
g10139.t1	-	-		-	-	-
g10140.t1	-	-		-	-	-
g10141.t1	-	-	-	-	-	-
g10142.t1	-	-		-	-	-
g10143.t1	-	-	-	-	-	-
g10144.t1	-	-		-	-	-
g10145.t1	-	-	-	-	-	-
g10146.t1	-	-	-	-	-	-
g10147.t1	-	-		-	-	-
g10148.t1	-	-	-	-	-	-
g10149.t1	-	-		-	-	-
g10150.t1	-	-		-	-	-
g10151.t1	K22145	K22145	K22145	-	-	-
g10152.t1	-	-		-	-	-
g10153.t1	K12581	-	K12581	K12581	CCR4-NOT transcription complex subunit 7/8	1.2e-111
g10154.t1	-	-		-	-	-
g10155.t1	-	-		-	-	-
g10156.t1	K21919	-	K21919	K21919	BTB/POZ domain-containing protein KCTD9	8.3e-59
g10157.t1	-	-	-	-	-	-
g10158.t1	-	-		-	-	-
g10159.t1	K11654	-	K11654	K11654	SWI/SNF-related matrix-associated actin-dependent regulator of chromatin subfamily A member 5 [EC:5.6.2.-]	0
g10160.t1	-	-		-	-	-
g10161.t1	-	-		-	-	-
g10162.t1	-	-		-	-	-
g10163.t1	-	-	-	-	-	-
g10164.t1	-	-		-	-	-
g10165.t1	-	-		-	-	-
g10166.t1	-	-	-	-	-	-
g10167.t1	-	-	-	-	-	-
g10168.t1	-	-	-	-	-	-
g10169.t1	K05863	-	K05863	K05863	solute carrier family 25 (mitochondrial adenine nucleotide translocator), member 4/5/6/31	2.9e-157
g10170.t1	-	-		-	-	-
g10171.t1	-	-		-	-	-
g10172.t1	-	-	-	-	-	-
g10173.t1	-	-	-	-	-	-
g10174.t1	-	-		-	-	-
g10175.t1	-	-	-	-	-	-
g10176.t1	-	-		-	-	-
g10177.t1	-	-	-	-	-	-
g10178.t1	K25470	-		K25470	cilia- and flagella-associated protein 20	7.2e-92
g10179.t1	-	-		-	-	-
g10180.t1	-	-		-	-	-
g10181.t1	-	-		-	-	-
g10182.t1	-	-		-	-	-
g10183.t1	-	-		-	-	-
g10184.t1	K14058	K14058		K14058	tRNA 2-thiocytidine biosynthesis protein TtcA	9.5e-84
g10185.t1	K02981	-	K02981	K02981	small subunit ribosomal protein S2e	1.7e-119
g10186.t1	-	-	-	-	-	-
g10187.t1	-	-	-	-	-	-
g10188.t1	-	-	-	-	-	-
g10189.t1	-	-		-	-	-
g10190.t1	-	-		-	-	-
g10191.t1	-	-		-	-	-
g10192.t1	-	-		-	-	-
g10193.t1	K22128	-		K22128	piezo-type mechanosensitive ion channel component 1/2	1.2e-98
g10194.t1	K12598	-	K12598	K12598	ATP-dependent RNA helicase DOB1 [EC:5.6.2.6]	0
g10195.t1	-	-		-	-	-
g10196.t1	-	-		-	-	-
g10197.t1	K20032	-		K20032	palmitoyltransferase ZDHHC13/17 [EC:2.3.1.225]	9.7e-85
g10198.t1	-	-		-	-	-
g10199.t1	K10771	-	K10771	K01142	exodeoxyribonuclease III [EC:3.1.11.2]	8e-87
g10200.t1	K07750	-	K07750	-	-	-
g10201.t1	-	-		-	-	-
g10202.t1	-	-		-	-	-
g10203.t1	-	-	-	-	-	-
g10204.t1	-	-	-	-	-	-
g10205.t1	-	-		-	-	-
g10206.t1	-	-		-	-	-
g10207.t1	K03237	-		K03237	translation initiation factor 2 subunit 1	1.1e-99
g14910.t1	-	-	-	-	-	-
g14911.t1	-	-	-	-	-	-
g5007.t1	-	-	-	-	-	-
g5008.t1	-	-		-	-	-
g5009.t1	-	-	-	-	-	-
g15384.t1	K00573	-		K00573	protein-L-isoaspartate(D-aspartate) O-methyltransferase [EC:2.1.1.77]	7.4e-71
g972.t1	-	-		-	-	-
g1806.t1	-	-		-	-	-
g15055.t1	-	-	-	-	-	-
g13682.t1	-	-		-	-	-
g13683.t1	-	-	-	-	-	-
g13684.t1	-	-		-	-	-
g6520.t1	-	-		-	-	-
g6521.t1	-	-		-	-	-
g6522.t1	-	-	-	-	-	-
g6523.t1	K03029	-		K03029	26S proteasome regulatory subunit N10	2.2e-67
g6524.t1	-	-		-	-	-
g6525.t1	-	-	-	-	-	-
g6526.t1	-	-		-	-	-
g6527.t1	-	-	-	-	-	-
g6528.t1	-	-		-	-	-
g6529.t1	K07375	-	K07375	-	-	-
g6530.t1	-	-		-	-	-
g6531.t1	-	-		-	-	-
g6532.t1	-	-	-	-	-	-
g6533.t1	-	-	-	-	-	-
g6534.t1	-	-	-	-	-	-
g6534.t2	-	-	-	-	-	-
g6535.t1	-	-		-	-	-
g6536.t1	-	-	-	-	-	-
g6537.t1	-	-	-	-	-	-
g6538.t1	K14007,K08869	-		K14007,K08869	protein transport protein SEC24,aarF domain-containing kinase	3.3e-113,1.1e-99
g6539.t1	K12584	-	K12584	K12584	m7GpppX diphosphatase [EC:3.6.1.59]	2.6e-71
g6540.t1	K01090	-	K01090	-	-	-
g6541.t1	-	-		-	-	-
g6542.t1	-	-		-	-	-
g6542.t2	-	-		-	-	-
g6543.t1	-	-	-	-	-	-
g6544.t1	K06672	-		K06672	cohesin loading factor subunit SCC2	3.2e-150
g6545.t1	-	-		-	-	-
g6546.t1	-	-		-	-	-
g6547.t1	K00311	-	K00311	K00311	electron-transferring-flavoprotein dehydrogenase [EC:1.5.5.1]	1.3e-166
g6548.t1	-	-		-	-	-
g6549.t1	K16458	-		K16458	centrosomal protein CEP104	1.2e-59
g6550.t1	K03066	-	K03066	K03066	26S proteasome regulatory subunit T6	8.1e-246
g6551.t1	-	-		-	-	-
g6552.t1	-	-	-	-	-	-
g6553.t1	-	-		-	-	-
g6554.t1	-	-		-	-	-
g6555.t1	K07375	-	K07375	K07375	tubulin beta	2.1e-242
g6556.t1	-	-		-	-	-
g6557.t1	-	-	-	-	-	-
g6558.t1	-	-		-	-	-
g6559.t1	K09602	-	K09602	-	-	-
g6560.t1	-	-	-	-	-	-
g6561.t1	K05956	-	K05956	K05956	geranylgeranyl transferase type-2 subunit beta [EC:2.5.1.60]	2.2e-138
g6562.t1	K07203	-	K07203	K07203	serine/threonine-protein kinase mTOR [EC:2.7.11.1]	0
g6563.t1	K17544	-	K17544	K17544	TBC domain-containing protein kinase-like protein	5.5e-107
g2244.t1	-	-		-	-	-
g16715.t1	-	-	-	-	-	-
g9860.t1	K10409	-	K10409	K10409	dynein axonemal intermediate chain 1	9.4e-226
g9861.t1	-	-	-	-	-	-
g9862.t1	-	-		-	-	-
g9863.t1	-	-		-	-	-
g9864.t1	K15731	-	K15731	-	-	-
g9865.t1	K25226	-	K25226	K25226	protein C8orf37	9.3e-27
g9866.t1	-	-		-	-	-
g9867.t1	-	-		-	-	-
g9868.t1	-	-		-	-	-
g10266.t1	-	-		-	-	-
g10267.t1	-	-	-	-	-	-
g10268.t1	-	-	-	-	-	-
g10269.t1	-	-	-	-	-	-
g10270.t1	-	-	-	-	-	-
g10271.t1	-	-		-	-	-
g10272.t1	-	-	-	-	-	-
g10273.t1	-	-		-	-	-
g10274.t1	-	-		-	-	-
g10275.t1	-	-		-	-	-
g10276.t1	-	-		-	-	-
g10277.t1	-	-		-	-	-
g10278.t1	-	-		-	-	-
g10279.t1	-	-		-	-	-
g10280.t1	-	-		-	-	-
g10281.t1	-	-		-	-	-
g10282.t1	-	-		-	-	-
g10283.t1	-	-		-	-	-
g10284.t1	-	-	-	-	-	-
g10285.t1	-	-		-	-	-
g10286.t1	K02923	-		K02923	large subunit ribosomal protein L38e	9e-22
g10287.t1	-	-	-	-	-	-
g10288.t1	-	-	-	-	-	-
g10289.t1	K03063	-	K03063	K03063	26S proteasome regulatory subunit T3	4.6e-261
g10290.t1	-	-		-	-	-
g10291.t1	K02183	-	K02183	K13448,K13974	calcium-binding protein CML,calcium-binding protein	1.6e-41,1.7e-11
g10292.t1	-	-	-	-	-	-
g6658.t1	K23677	-	K23677	K23677	MFS transporter, Spinster family, sphingosine-1-phosphate transporter	3.6e-57
g6659.t1	-	-		-	-	-
g6660.t1	K00799	-	K00799	K00799	glutathione S-transferase [EC:2.5.1.18]	1.1e-39
g6661.t1	-	-		-	-	-
g6662.t1	K06072	-	K06072	K06072	deoxyhypusine monooxygenase [EC:1.14.99.29]	3.4e-94
g6663.t1	-	-	-	-	-	-
g6664.t1	-	-		-	-	-
g6665.t1	-	-		-	-	-
g6666.t1	-	-	-	-	-	-
g6667.t1	-	-		-	-	-
g12202.t1	-	-		-	-	-
g12203.t1	-	-		-	-	-
g12204.t1	-	-		-	-	-
g12205.t1	-	-		-	-	-
g12206.t1	K20276	-		K20276	large repetitive protein	6.9e-15
g12792.t1	K22991	-	K22991	K22991	WD repeat-containing protein 45	4.4e-111
g15678.t1	-	-	-	-	-	-
g15679.t1	-	-		-	-	-
g15680.t1	-	-		-	-	-
g15681.t1	-	-	-	-	-	-
g15682.t1	-	-	-	-	-	-
g15683.t1	K05673	-	K05673	-	-	-
g15684.t1	-	-	-	-	-	-
g15685.t1	-	-		-	-	-
g15686.t1	-	-		-	-	-
g15687.t1	-	-		-	-	-
g15688.t1	-	-		-	-	-
g15689.t1	K10610	-	K10610	-	-	-
g15690.t1	-	-		-	-	-
g15691.t1	K03260	-		K03260	translation initiation factor 4G	8e-47
g15692.t1	-	-		-	-	-
g15693.t1	-	-		-	-	-
g15694.t1	-	-	-	-	-	-
g15695.t1	-	-		-	-	-
g15696.t1	-	-		-	-	-
g15697.t1	-	-		-	-	-
g15698.t1	-	-		-	-	-
g15699.t1	K28374	-		K28374	cilia- and flagella-associated protein 184	3.6e-70
g15700.t1	-	-		-	-	-
g15701.t1	K17890	-	K17890	-	-	-
g15702.t1	-	-		-	-	-
g15703.t1	K04532	-	K04532	K04532	NEDD8-activating enzyme E1 regulatory subunit	1.4e-173
g15704.t1	K02997	-		K02997	small subunit ribosomal protein S9e	4.2e-103
g15705.t1	-	-	-	-	-	-
g15706.t1	K00555	K00555		K00555	tRNA (guanine26-N2/guanine27-N2)-dimethyltransferase [EC:2.1.1.215 2.1.1.216]	7e-161
g15707.t1	K19676	K19676	K19676	K19676	intraflagellar transport protein 172	0
g15708.t1	-	-	-	-	-	-
g15709.t1	-	-		-	-	-
g15710.t1	-	-		-	-	-
g15711.t1	-	-	-	-	-	-
g15712.t1	-	-	-	-	-	-
g15713.t1	-	-		-	-	-
g15714.t1	-	-		-	-	-
g15715.t1	-	-		-	-	-
g15716.t1	-	-		-	-	-
g15717.t1	K07918	-	K07918	-	-	-
g15718.t1	K02355	-	K02355	K02355	elongation factor G	1.9e-303
g15719.t1	-	-		-	-	-
g15720.t1	K27504	-	K27504	-	-	-
g15721.t1	K25868	-	K25868	-	-	-
g9156.t1	-	-		-	-	-
g11249.t1	-	-		-	-	-
g11250.t1	-	-		-	-	-
g11251.t1	-	-		-	-	-
g1504.t1	-	-	-	-	-	-
g15017.t1	-	-	-	-	-	-
g15018.t1	-	-		-	-	-
g12392.t1	-	-	-	-	-	-
g15169.t1	-	-	-	-	-	-
g15170.t1	-	-		-	-	-
g15171.t1	K13719	-	K13719	K13719	ubiquitin thioesterase OTU1 [EC:3.1.2.-]	3.1e-110
g15172.t1	-	-		-	-	-
g15173.t1	-	-		-	-	-
g15174.t1	-	-		-	-	-
g15175.t1	-	-		-	-	-
g15176.t1	-	-	-	-	-	-
g15177.t1	-	-	-	-	-	-
g15178.t1	K02882	-	K02882	K02882	large subunit ribosomal protein L18Ae	4.6e-65
g15179.t1	K07542	-	K07542	K07542	GPI mannosyltransferase 2 [EC:2.4.1.-]	8.9e-72
g15180.t1	K20347	-	K20347	-	-	-
g15181.t1	-	-		-	-	-
g15182.t1	-	-		-	-	-
g15183.t1	-	-		-	-	-
g15184.t1	-	-		-	-	-
g15185.t1	-	-		-	-	-
g15186.t1	-	-		-	-	-
g15187.t1	-	-		-	-	-
g15188.t1	-	-		-	-	-
g15188.t2	-	-		-	-	-
g15189.t1	K10740	-	K10740	-	-	-
g15190.t1	-	-		-	-	-
g15190.t2	-	-		-	-	-
g15191.t1	K11416	-	K11416	K11416	NAD-dependent protein deacetylase sirtuin 6 [EC:2.3.1.286]	2.5e-108
g15192.t1	K03259	-	K03259	K03259	translation initiation factor 4E	2.7e-22
g2053.t1	-	-		-	-	-
g2054.t1	-	-	-	-	-	-
g2055.t1	-	-		-	-	-
g2056.t1	-	-		-	-	-
g2057.t1	-	-		-	-	-
g2058.t1	-	-		-	-	-
g2059.t1	-	-		-	-	-
g2060.t1	-	-		-	-	-
g2061.t1	-	-		-	-	-
g2062.t1	-	-	-	-	-	-
g2063.t1	-	-	-	-	-	-
g2064.t1	K00600	-	K00600	K00600	glycine hydroxymethyltransferase [EC:2.1.2.1]	7.8e-217
g2065.t1	-	-	-	-	-	-
g2066.t1	-	-		-	-	-
g2067.t1	-	-		-	-	-
g2068.t1	K03495	K03495	K03495	K03495	tRNA uridine 5-carboxymethylaminomethyl modification enzyme	2.1e-241
g2069.t1	-	-	-	-	-	-
g2070.t1	K22987	-	K22987	K22987	cAMP receptor-like G-protein coupled receptor	6.2e-58
g2071.t1	K07767	-	K07767	K07767	katanin p60 ATPase-containing subunit A1 [EC:5.6.1.1]	1.2e-143
g2072.t1	-	-	-	-	-	-
g2073.t1	-	-		-	-	-
g2074.t1	K24195	-	K24195	K24195	xenotropic and polytropic retrovirus receptor 1	2.1e-83
g2075.t1	-	-	-	-	-	-
g2076.t1	K06695	K06695		K06695	26S proteasome regulatory subunit, ATPase 3, interacting protein	1.9e-36
g2077.t1	-	-		-	-	-
g2078.t1	-	-	-	-	-	-
g2079.t1	-	-	-	-	-	-
g2080.t1	-	-	-	-	-	-
g2080.t2	-	-	-	-	-	-
g2081.t1	-	-	-	-	-	-
g2082.t1	-	-		-	-	-
g2083.t1	-	-		-	-	-
g2084.t1	-	-	-	-	-	-
g2085.t1	-	-	-	-	-	-
g9779.t1	-	-	-	-	-	-
g9780.t1	-	-		-	-	-
g9781.t1	-	-	-	-	-	-
g9782.t1	-	-		-	-	-
g9783.t1	-	-		-	-	-
g9784.t1	-	-	-	-	-	-
g9785.t1	-	-	-	-	-	-
g9786.t1	-	-	-	-	-	-
g9787.t1	-	-		-	-	-
g9788.t1	-	-		-	-	-
g9789.t1	-	-		-	-	-
g9790.t1	-	-	-	-	-	-
g9791.t1	K11968	-	K11968	-	-	-
g9792.t1	-	-		-	-	-
g9793.t1	-	-		-	-	-
g9794.t1	-	-		-	-	-
g9795.t1	-	-		-	-	-
g9796.t1	-	-		-	-	-
g9797.t1	-	-		-	-	-
g9798.t1	K07114	-		K07114	Ca-activated chloride channel homolog	3.3e-31
g9799.t1	-	-		-	-	-
g9800.t1	K07114	-		K07114	Ca-activated chloride channel homolog	2.5e-31
g9801.t1	-	-		-	-	-
g9802.t1	-	-	-	-	-	-
g9803.t1	-	-	-	-	-	-
g9804.t1	-	-		-	-	-
g9805.t1	-	-		-	-	-
g9806.t1	-	-		-	-	-
g9807.t1	-	-	-	-	-	-
g9808.t1	K03424	-	K03424	K03424	TatD DNase family protein [EC:3.1.21.-]	1.4e-61
g9808.t2	K03424	-	K03424	K03424	TatD DNase family protein [EC:3.1.21.-]	1.7e-58
g9809.t1	-	-		-	-	-
g9810.t1	-	-		-	-	-
g9811.t1	-	-		-	-	-
g9812.t1	-	-		-	-	-
g9813.t1	K15687	-	K15687	K15687	E3 ubiquitin-protein ligase makorin [EC:2.3.2.27]	8.5e-49
g9814.t1	K17675	K17675	K17675	K17675	ATP-dependent RNA helicase SUPV3L1/SUV3 [EC:5.6.2.6]	2e-174
g9815.t1	-	-	-	-	-	-
g9816.t1	K11155	-		K11155	diacylglycerol O-acyltransferase 1 [EC:2.3.1.20 2.3.1.75 2.3.1.76]	1.5e-131
g9817.t1	-	-	-	-	-	-
g9818.t1	-	-		-	-	-
g9819.t1	-	-		-	-	-
g9820.t1	-	-		-	-	-
g9821.t1	K10251	-	K10251	-	-	-
g9822.t1	-	-	-	-	-	-
g9823.t1	K04564	-	K04564	K04564	superoxide dismutase, Fe-Mn family [EC:1.15.1.1]	3.7e-56
g9824.t1	K17508	-		K17508	protein phosphatase PTC7 [EC:3.1.3.16]	1.2e-62
g9825.t1	-	-	-	-	-	-
g9826.t1	-	-		-	-	-
g13936.t1	-	-	-	-	-	-
g13937.t1	-	-		-	-	-
g13938.t1	-	-	-	-	-	-
g13939.t1	K14838	-	K14838	K14838	nucleolar protein 15	1e-62
g13940.t1	-	-	-	-	-	-
g13941.t1	-	-		-	-	-
g1082.t1	-	-	-	-	-	-
g7063.t1	-	-		-	-	-
g5680.t1	-	-		-	-	-
g5681.t1	-	-	-	-	-	-
g12641.t1	-	-	-	-	-	-
g1200.t1	-	-	-	-	-	-
g2203.t1	-	-		-	-	-
g2204.t1	K20536	-	K20536	-	-	-
g2205.t1	-	-	-	-	-	-
g6206.t1	-	-		-	-	-
g6207.t1	K26404	-	K26404	-	-	-
g6208.t1	-	-		-	-	-
g6209.t1	-	-		-	-	-
g6210.t1	-	-		-	-	-
g6211.t1	-	-	-	-	-	-
g6212.t1	-	-		-	-	-
g6212.t2	-	-		-	-	-
g6213.t1	K02209	-	K02209	-	-	-
g6214.t1	K27246	-	K27246	-	-	-
g6215.t1	-	-		-	-	-
g15327.t1	K00079	-	K00079	-	-	-
g15328.t1	K00079	-	K00079	-	-	-
g16604.t1	-	-		-	-	-
g11834.t1	-	-	-	-	-	-
g4375.t1	-	-	-	-	-	-
g10294.t1	K02923	-		K02923	large subunit ribosomal protein L38e	1.5e-15
g10295.t1	-	-		-	-	-
g10296.t1	-	-		-	-	-
g10297.t1	-	-		-	-	-
g10298.t1	K07889	-	K07889	-	-	-
g10299.t1	-	-		-	-	-
g10300.t1	-	-	-	-	-	-
g10301.t1	K28450	-		K28450	pre-mRNA-splicing factor CWC25	1.3e-43
g10302.t1	-	-		-	-	-
g10303.t1	K07881	-	K07881	-	-	-
g10304.t1	K07904	-	K07904	-	-	-
g10305.t1	-	-		-	-	-
g10306.t1	K08770	-	K08770	-	-	-
g10307.t1	-	-	-	-	-	-
g2132.t1	-	-		-	-	-
g15318.t1	-	-		-	-	-
g4748.t1	-	-		-	-	-
g2908.t1	-	-		-	-	-
g2909.t1	K21804	-	K21804	-	-	-
g2910.t1	-	-	-	-	-	-
g2911.t1	-	-		-	-	-
g2911.t2	-	-		-	-	-
g2912.t1	-	-		-	-	-
g2913.t1	K10573	-	K10573	-	-	-
g2914.t1	-	-	-	-	-	-
g2915.t1	-	-	-	-	-	-
g2916.t1	-	-		-	-	-
g2917.t1	K23438	-		K23438	cytosolic carboxypeptidase protein 5 [EC:3.4.17.24]	1.5e-142
g2918.t1	-	-	-	-	-	-
g2919.t1	-	-		-	-	-
g2920.t1	-	-		-	-	-
g2921.t1	-	-	-	-	-	-
g2922.t1	-	-		-	-	-
g12447.t1	-	-		-	-	-
g4276.t1	-	-	-	-	-	-
g10476.t1	-	-		-	-	-
g10477.t1	-	-		-	-	-
g5151.t1	-	-		-	-	-
g5152.t1	-	-	-	-	-	-
g12804.t1	-	-		-	-	-
g12805.t1	-	-	-	-	-	-
g8999.t1	-	-	-	-	-	-
g9000.t1	-	-	-	-	-	-
g9001.t1	-	-	-	-	-	-
g9002.t1	-	-		-	-	-
g9003.t1	-	-		-	-	-
g10974.t1	-	-		-	-	-
g10975.t1	K19036	K19036	K19036	K19036	ATP-dependent RNA/DNA helicase IGHMBP2 [EC:5.6.2.5 5.6.2.3]	6.4e-245
g10976.t1	-	-		-	-	-
g10977.t1	-	-		-	-	-
g10978.t1	-	-	-	-	-	-
g10979.t1	K03259	-	K03259	K03259	translation initiation factor 4E	3.9e-34
g10980.t1	-	-	-	-	-	-
g10981.t1	-	-		-	-	-
g10982.t1	-	-	-	-	-	-
g10983.t1	-	-		-	-	-
g10984.t1	K12736	-	K12736	K12736	peptidylprolyl isomerase domain and WD repeat-containing protein 1 [EC:5.2.1.8]	1.8e-244
g10985.t1	-	-		-	-	-
g10986.t1	-	-		-	-	-
g10987.t1	-	-		-	-	-
g10988.t1	K11839	-	K11839	-	-	-
g10989.t1	-	-		-	-	-
g10990.t1	-	-	-	-	-	-
g10991.t1	K03574	-		K03574	8-oxo-dGTP diphosphatase [EC:3.6.1.55]	1.2e-23
g10992.t1	-	-		-	-	-
g10993.t1	K08874	-		K08874	transformation/transcription domain-associated protein	4.7e-285
g10994.t1	-	-		-	-	-
g10995.t1	-	-		-	-	-
g10996.t1	K17301	-	K17301	K17301	coatomer subunit beta	1e-269
g10997.t1	K14007	-	K14007	K14007	protein transport protein SEC24	2.4e-182
g10998.t1	K16749	-	K16749	K16749	Bardet-Biedl syndrome 7 protein	1.9e-146
g1192.t1	-	-		-	-	-
g7737.t1	-	-	-	-	-	-
g7738.t1	K24223	-		K24223	cilia- and flagella-associated protein 43	2e-170
g7739.t1	-	-		-	-	-
g7740.t1	-	-	-	-	-	-
g7741.t1	-	-	-	-	-	-
g7742.t1	K09529	-	K09529	K09529	DnaJ homolog subfamily C member 9	2.7e-67
g7743.t1	-	-		-	-	-
g7744.t1	-	-		-	-	-
g7745.t1	-	-	-	-	-	-
g7746.t1	-	-	-	-	-	-
g7747.t1	-	-		-	-	-
g7748.t1	K10389	K10389	K10389	K10389	tubulin gamma	6.4e-274
g7749.t1	K19759	-		K19759	dynein axonemal assembly factor 5	3.5e-98
g7750.t1	-	-		-	-	-
g7751.t1	-	-		-	-	-
g7752.t1	-	-		-	-	-
g7753.t1	-	-		-	-	-
g12075.t1	-	-		-	-	-
g12076.t1	-	-	-	-	-	-
g12077.t1	-	-	-	-	-	-
g12078.t1	-	-		-	-	-
g12079.t1	K21437	-		K21437	ankyrin repeat domain-containing protein 13	1.6e-75
g12080.t1	-	-		-	-	-
g12081.t1	-	-		-	-	-
g12082.t1	-	-		-	-	-
g12083.t1	-	-	-	-	-	-
g12084.t1	-	-	-	-	-	-
g12085.t1	-	-		-	-	-
g12086.t1	-	-		-	-	-
g12087.t1	-	-		-	-	-
g16391.t1	-	-		-	-	-
g5788.t1	-	-		-	-	-
g1854.t1	-	-		-	-	-
g1855.t1	K12862	-		K12862	pleiotropic regulator 1	1.7e-182
g1856.t1	K13690	-		K13690	alpha-1,3-mannosyltransferase [EC:2.4.1.-]	1.2e-73
g1857.t1	-	-	-	-	-	-
g1858.t1	K07944	-	K07944	K07944,K07943	ADP-ribosylation factor-like protein 3,ADP-ribosylation factor-like protein 2	3.8e-99,6.8e-86
g1859.t1	-	-		-	-	-
g1860.t1	-	-	-	-	-	-
g1861.t1	-	-		-	-	-
g7326.t1	-	-		-	-	-
g7327.t1	-	-	-	-	-	-
g10999.t1	-	-		-	-	-
g11000.t1	-	-		-	-	-
g11001.t1	-	-	-	-	-	-
g11002.t1	-	-	-	-	-	-
g11003.t1	K03365	K03365	K03365	K03365	cytosine/creatinine deaminase [EC:3.5.4.1 3.5.4.21]	3.2e-74
g11004.t1	-	-	-	-	-	-
g11005.t1	K14793	-	K14793	K14793	ribosomal RNA-processing protein 9	5.7e-136
g11006.t1	-	-		-	-	-
g11007.t1	-	-		-	-	-
g11008.t1	-	-	-	-	-	-
g11009.t1	-	-	-	-	-	-
g11010.t1	K11253	-	K11253	-	-	-
g11011.t1	-	-		-	-	-
g11012.t1	-	-		-	-	-
g11013.t1	-	-		-	-	-
g11014.t1	-	-	-	-	-	-
g11015.t1	-	-	-	-	-	-
g11016.t1	-	-		-	-	-
g11017.t1	-	-	-	-	-	-
g11018.t1	K03648	K03648	K03648	K03648	uracil-DNA glycosylase [EC:3.2.2.27]	8.7e-105
g11019.t1	-	-		-	-	-
g11020.t1	K02540	-	K02540	K02540	DNA replication licensing factor MCM2 [EC:5.6.2.3]	0
g11021.t1	-	-		-	-	-
g11021.t2	-	-		-	-	-
g11022.t1	-	-	-	-	-	-
g11023.t1	K15777	K15777		K15777	4,5-DOPA dioxygenase extradiol [EC:1.13.11.-]	8.1e-87
g11024.t1	-	-		-	-	-
g11025.t1	-	-		-	-	-
g11026.t1	-	-		-	-	-
g11027.t1	-	-	-	-	-	-
g11028.t1	-	-		-	-	-
g11029.t1	-	-		-	-	-
g11030.t1	-	-		-	-	-
g11031.t1	-	-	-	-	-	-
g11032.t1	-	-	-	-	-	-
g11033.t1	K03127	-	K03127	-	-	-
g11034.t1	-	-	-	-	-	-
g11035.t1	K02940	-	K02940	K02940	large subunit ribosomal protein L9e	2e-92
g11036.t1	K12398	-	K12398	-	-	-
g11037.t1	K00318	K00318	K00318	K00318	proline dehydrogenase [EC:1.5.5.2]	1.6e-86
g11038.t1	K00981	-		K00981	phosphatidate cytidylyltransferase [EC:2.7.7.41]	2.3e-41
g11039.t1	K11857	-		K11857	ubiquitin carboxyl-terminal hydrolase 47 [EC:3.4.19.12]	1.6e-221
g11040.t1	-	-		-	-	-
g11041.t1	K04382	-	K04382	K04382	serine/threonine-protein phosphatase 2A catalytic subunit [EC:3.1.3.16]	1.5e-208
g11042.t1	K17508	-	K17508	K17508	protein phosphatase PTC7 [EC:3.1.3.16]	2.5e-72
g11043.t1	K01495	K01495	K01495	K01495	GTP cyclohydrolase IA [EC:3.5.4.16]	1.8e-68
g11044.t1	K20352	-	K20352	-	-	-
g11045.t1	K00789	-	K00789	K00789	S-adenosylmethionine synthetase [EC:2.5.1.6]	2.4e-139
g11046.t1	-	-	-	-	-	-
g11047.t1	-	-	-	-	-	-
g11048.t1	-	-		-	-	-
g1487.t1	-	-	-	-	-	-
g16100.t1	-	-	-	-	-	-
g16101.t1	-	-	-	-	-	-
g2356.t1	-	-	-	-	-	-
g2357.t1	-	-	-	-	-	-
g14278.t1	K06067	-	K06067	-	-	-
g14279.t1	-	-		-	-	-
g14280.t1	-	-	-	-	-	-
g14281.t1	K11338	-	K11338	K11338	RuvB-like protein 2 [EC:5.6.2.3]	5.5e-255
g14282.t1	K15441	-	K15441	K15441	tRNA-specific adenosine deaminase 2 [EC:3.5.4.-]	2.4e-74
g14283.t1	-	-	-	-	-	-
g14284.t1	-	-		-	-	-
g7350.t1	K00940	-	K00940	-	-	-
g7351.t1	K16747	-		K16747	Bardet-Biedl syndrome 2 protein	4.9e-192
g7352.t1	-	-		-	-	-
g7353.t1	-	-		-	-	-
g7354.t1	-	-	-	-	-	-
g11294.t1	-	-	-	-	-	-
g11295.t1	-	-		-	-	-
g11296.t1	-	-	-	-	-	-
g11297.t1	-	-		-	-	-
g11298.t1	K08867	-		K08867	WNK lysine deficient protein kinase [EC:2.7.11.1]	2.1e-80
g11299.t1	-	-		-	-	-
g11300.t1	K17497	-	K17497	K17497	phosphomannomutase [EC:5.4.2.8]	2.8e-87
g11301.t1	-	-		-	-	-
g11302.t1	K20302	K20302	K20302	K20302	trafficking protein particle complex subunit 3	5.5e-81
g11303.t1	-	-		-	-	-
g10508.t1	K19760	-	K19760	K19760	dynein assembly factor with WDR repeat domains 1	7.4e-137
g10509.t1	-	-	-	-	-	-
g2409.t1	-	-		-	-	-
g9502.t1	-	-		-	-	-
g11829.t1	-	-		-	-	-
g11830.t1	-	-		-	-	-
g16043.t1	-	-		-	-	-
g16044.t1	-	-	-	-	-	-
g16045.t1	K17255	-	K17255	K17255	Rab GDP dissociation inhibitor	3.4e-166
g16046.t1	-	-		-	-	-
g16047.t1	K20346	-	K20346	K20346	p24 family protein alpha	1.2e-47
g15141.t1	-	-	-	-	-	-
g15142.t1	-	-		-	-	-
g15143.t1	-	-		-	-	-
g15144.t1	-	-		-	-	-
g15145.t1	-	-	-	-	-	-
g15146.t1	-	-	-	-	-	-
g15147.t1	-	-	-	-	-	-
g15148.t1	-	-		-	-	-
g15149.t1	-	-	-	-	-	-
g15150.t1	-	-	-	-	-	-
g15151.t1	-	-		-	-	-
g6066.t1	-	-		-	-	-
g7576.t1	-	-	-	-	-	-
g2705.t1	-	-		-	-	-
g620.t1	-	-		-	-	-
g15442.t1	-	-	-	-	-	-
g432.t1	-	-	-	-	-	-
g433.t1	-	-		-	-	-
g434.t1	-	-		-	-	-
g435.t1	K10632	-	K10632	K10632	BRCA1-associated protein [EC:2.3.2.27]	1.4e-82
g436.t1	K23864	-	K23864	K01069	hydroxyacylglutathione hydrolase [EC:3.1.2.6]	1.7e-73
g437.t1	-	-		-	-	-
g438.t1	-	-	-	-	-	-
g439.t1	-	-		-	-	-
g440.t1	-	-	-	-	-	-
g441.t1	-	-		-	-	-
g442.t1	-	-	-	-	-	-
g443.t1	-	-		-	-	-
g444.t1	K10608	-		K10608	tripartite motif-containing protein 37 [EC:2.3.2.27]	6.8e-165
g445.t1	-	-		-	-	-
g446.t1	K07739	K07739	K07739	K07739	elongator complex protein 3 (tRNA carboxymethyluridine synthase) [EC:2.3.1.311]	0
g447.t1	-	-	-	-	-	-
g448.t1	K07198	-	K07198	-	-	-
g449.t1	-	-		-	-	-
g450.t1	-	-	-	-	-	-
g451.t1	-	-		-	-	-
g452.t1	-	-	-	-	-	-
g453.t1	-	-		-	-	-
g454.t1	-	-		-	-	-
g12166.t1	-	-	-	-	-	-
g12167.t1	-	-	-	-	-	-
g12168.t1	-	-		-	-	-
g12169.t1	-	-		-	-	-
g12170.t1	-	-		-	-	-
g1789.t1	-	-		-	-	-
g1790.t1	K12867	-	K12867	K12867,K26165	pre-mRNA-splicing factor SYF1,centriolar satellite-associated tubulin polyglutamylase complex regulator 1	2.5e-253,4.1e-25
g1791.t1	K21437	-	K21437	K21437	ankyrin repeat domain-containing protein 13	1.1e-81
g1792.t1	-	-		-	-	-
g1793.t1	K25470	-	K25470	K25470	cilia- and flagella-associated protein 20	6.4e-99
g1794.t1	-	-		-	-	-
g1795.t1	-	-	-	-	-	-
g15507.t1	-	-		-	-	-
g14153.t1	-	-	-	-	-	-
g14154.t1	-	-		-	-	-
g14155.t1	-	-	-	-	-	-
g14156.t1	-	-		-	-	-
g14157.t1	-	-		-	-	-
g14158.t1	-	-		-	-	-
g14159.t1	-	-		-	-	-
g14160.t1	-	-		-	-	-
g14161.t1	-	-		-	-	-
g14161.t2	-	-		-	-	-
g14162.t1	-	-		-	-	-
g14163.t1	-	-		-	-	-
g14164.t1	K14404	-	K14404	-	-	-
g14165.t1	-	-	-	-	-	-
g14166.t1	-	-	-	-	-	-
g14167.t1	-	-	-	-	-	-
g14168.t1	K11254	-	K11254	K11254	histone H4	5.4e-57
g14169.t1	-	-		-	-	-
g14170.t1	-	-	-	-	-	-
g14171.t1	-	-		-	-	-
g14172.t1	-	-		-	-	-
g14173.t1	-	-	-	-	-	-
g14174.t1	-	-		-	-	-
g14175.t1	-	-		-	-	-
g14176.t1	K10418	-	K10418	K10418	dynein light chain LC8-type	4.2e-59
g14177.t1	K08832	-	K08832	K08832	serine/threonine-protein kinase SRPK3 [EC:2.7.11.1]	4.8e-167
g14178.t1	-	-		-	-	-
g14179.t1	K14475	K14475	-	K14475	inhibitor of cysteine peptidase	2.3e-16
g14180.t1	-	-		-	-	-
g14181.t1	-	-		-	-	-
g14182.t1	K03259	-		K03259	translation initiation factor 4E	1.3e-36
g14183.t1	K16055,K00697	K00697,K16055		K16055,K00697	trehalose 6-phosphate synthase/phosphatase [EC:2.4.1.15 3.1.3.12],trehalose 6-phosphate synthase [EC:2.4.1.15 2.4.1.347]	2.3e-227,5.9e-173
g14184.t1	K19677	-	K19677	K19677	intraflagellar transport protein 81	5.6e-181
g14185.t1	K03781	K03781	K03781	K03781	catalase [EC:1.11.1.6]	1.3e-261
g14186.t1	-	-	-	-	-	-
g14187.t1	K03164	-	K03164	K03164	DNA topoisomerase II [EC:5.6.2.2]	0
g14188.t1	-	-	-	-	-	-
g14189.t1	-	-		-	-	-
g14190.t1	-	-		-	-	-
g14190.t2	-	-		-	-	-
g14191.t1	-	-	-	-	-	-
g14192.t1	-	-	-	-	-	-
g14193.t1	K18466	-	K18466	K18466	vacuolar protein sorting-associated protein 26A/B	1.2e-99
g14194.t1	K15377	-	K15377	-	-	-
g14195.t1	-	-	-	-	-	-
g14196.t1	K02320,K01456,K20032	K01456		K02320,K01456,K20032	DNA polymerase alpha subunit A [EC:2.7.7.7],peptide-N4-(N-acetyl-beta-glucosaminyl)asparagine amidase [EC:3.5.1.52],palmitoyltransferase ZDHHC13/17 [EC:2.3.1.225]	0,1.1e-119,2e-71
g14197.t1	K16489	-		K16489	protein SFI1	2.5e-20
g14198.t1	-	-	-	-	-	-
g14199.t1	-	-		-	-	-
g14200.t1	K24937	-	K24937	K24937	tetratricopeptide repeat protein 29	1.1e-57
g14201.t1	-	-		-	-	-
g14202.t1	-	-		-	-	-
g14203.t1	K07735	-		K07735	putative transcriptional regulator	1.5e-18
g14204.t1	-	-		-	-	-
g14205.t1	-	-	-	-	-	-
g14206.t1	K28261	-		K28261	G-protein coupled receptor-associated protein LMBRD2	7.5e-118
g14207.t1	-	-	-	-	-	-
g10527.t1	-	-	-	-	-	-
g10528.t1	K06689	-	K06689	-	-	-
g10529.t1	-	-	-	-	-	-
g10530.t1	-	-		-	-	-
g964.t1	K04799	-		K04799	flap endonuclease-1 [EC:3.1.-.-]	4e-105
g3353.t1	-	-		-	-	-
g15806.t1	-	-		-	-	-
g15807.t1	K01897	-	K01897	-	-	-
g5325.t1	-	-		-	-	-
g7203.t1	K12604	-	K12604	K12604	CCR4-NOT transcription complex subunit 1	0
g7204.t1	-	-	-	-	-	-
g7205.t1	-	-		-	-	-
g7206.t1	K03845	-	K03845	K03845	alpha-1,3-mannosyltransferase [EC:2.4.1.258]	2.4e-138
g7207.t1	-	-	-	-	-	-
g7208.t1	-	-	-	-	-	-
g7209.t1	K00671	-	K00671	K00671	glycylpeptide N-tetradecanoyltransferase [EC:2.3.1.97]	2.5e-188
g7210.t1	K20792	-	K20792	K20792	N-alpha-acetyltransferase 15/16, NatA auxiliary subunit	3.4e-175
g7211.t1	-	-		-	-	-
g7212.t1	-	-	-	-	-	-
g5317.t1	-	-	-	-	-	-
g5318.t1	K09494	-	K09494	K09494	T-complex protein 1 subunit beta	1.7e-277
g5319.t1	-	-		-	-	-
g5320.t1	K05283	-	K05283	K05283	glucosaminylphosphatidylinositol acyltransferase [EC:2.3.-.-]	2.3e-117
g5321.t1	-	-		-	-	-
g5322.t1	-	-	-	-	-	-
g5323.t1	-	-		-	-	-
g5324.t1	K24510	-	K24510	-	-	-
g1331.t1	-	-	-	-	-	-
g1332.t1	K00761	K00761		K00761	uracil phosphoribosyltransferase [EC:2.4.2.9]	9.1e-74
g1333.t1	-	-		-	-	-
g1334.t1	-	-	-	-	-	-
g1335.t1	-	-		-	-	-
g1336.t1	-	-		-	-	-
g16361.t1	-	-	-	-	-	-
g481.t1	-	-		-	-	-
g4546.t1	K15528	-	K15528	-	-	-
g4547.t1	K02920	-	K02920	K02920	large subunit ribosomal protein L36e	2.8e-24
g4548.t1	-	-		-	-	-
g4549.t1	-	-		-	-	-
g4550.t1	-	-		-	-	-
g4551.t1	K02218	-	K02218	-	-	-
g4552.t1	-	-		-	-	-
g4553.t1	-	-		-	-	-
g4554.t1	-	-		-	-	-
g4555.t1	-	-		-	-	-
g4556.t1	K12614	-	K12614	K12614	ATP-dependent RNA helicase DDX6/DHH1 [EC:5.6.2.7]	3.7e-236
g4557.t1	-	-		-	-	-
g4558.t1	-	-		-	-	-
g4559.t1	K02519	K02519	K02519	K02519	translation initiation factor IF-2	1.6e-190
g4560.t1	-	-		-	-	-
g4561.t1	-	-	-	-	-	-
g4562.t1	-	-	-	-	-	-
g4563.t1	-	-	-	-	-	-
g4564.t1	-	-	-	-	-	-
g4565.t1	-	-		-	-	-
g4566.t1	K02132	K02111,K02132	K02132	K02111	F-type H+/Na+-transporting ATPase subunit alpha [EC:7.1.2.2 7.2.2.1]	1.3e-264
g4567.t1	K09550	K09550	K09550	K09550	prefoldin subunit 4	3.9e-33
g4568.t1	-	-		-	-	-
g4569.t1	-	-		-	-	-
g4570.t1	-	-		-	-	-
g4571.t1	K03097	-	K03097	K03097	casein kinase II subunit alpha [EC:2.7.11.1]	8.6e-186
g4572.t1	K02145	-	K02145	K02145	V-type H+-transporting ATPase subunit A [EC:7.1.2.2]	0
g4573.t1	-	-		-	-	-
g4574.t1	-	-		-	-	-
g4575.t1	K13355	-	K13355	-	-	-
g4576.t1	-	-		-	-	-
g4577.t1	-	-		-	-	-
g4578.t1	K02149	-	K02149	-	-	-
g4579.t1	-	-		-	-	-
g4579.t2	-	-		-	-	-
g4580.t1	-	-		-	-	-
g4581.t1	K08830	-	K08830	K08830	renal tumor antigen [EC:2.7.11.22]	1.2e-163
g4582.t1	-	-		-	-	-
g4583.t1	-	-		-	-	-
g4584.t1	K03231	-		K03231	elongation factor 1-alpha	1.8e-238
g7869.t1	-	-		-	-	-
g963.t1	-	-	-	-	-	-
g14129.t1	-	-	-	-	-	-
g14130.t1	K17508	-		K17508	protein phosphatase PTC7 [EC:3.1.3.16]	2.4e-75
g14131.t1	-	-		-	-	-
g14132.t1	-	-		-	-	-
g14133.t1	-	-		-	-	-
g14134.t1	-	-		-	-	-
g14135.t1	-	-	-	-	-	-
g14136.t1	-	-		-	-	-
g14137.t1	-	-		-	-	-
g14138.t1	K17562	-	K17562	-	-	-
g14138.t2	-	-		-	-	-
g14139.t1	K11251	-	K11251	K11251	histone H2A	3.2e-26
g14140.t1	-	-	-	-	-	-
g14141.t1	-	-		-	-	-
g14142.t1	K05857	-	K05857	-	-	-
g14143.t1	-	-		-	-	-
g14144.t1	-	-		-	-	-
g14145.t1	K14538	-	K14538	K14538	nuclear GTP-binding protein	6.9e-125
g14146.t1	K00128	K00128	K00128	K00128	aldehyde dehydrogenase (NAD+) [EC:1.2.1.3]	7.4e-205
g14147.t1	-	-		-	-	-
g14148.t1	-	-		-	-	-
g14149.t1	-	-	-	-	-	-
g13529.t1	K14293	-		K14293	importin subunit beta-1	2.7e-101
g13395.t1	-	-		-	-	-
g13396.t1	-	-		-	-	-
g13397.t1	-	-		-	-	-
g13398.t1	-	-		-	-	-
g13399.t1	-	-	-	-	-	-
g13400.t1	-	-		-	-	-
g13401.t1	K01369	-	K01369	K01369	legumain [EC:3.4.22.34]	7e-148
g13402.t1	K18204	-	K18204	-	-	-
g13403.t1	K01046	K01046		K01046	triacylglycerol lipase [EC:3.1.1.3]	2e-15
g13404.t1	K07374	K07374	K07374	K07374	tubulin alpha	0
g13405.t1	-	-		-	-	-
g13406.t1	-	-		-	-	-
g16321.t1	-	-		-	-	-
g16322.t1	-	-		-	-	-
g16323.t1	-	-		-	-	-
g16324.t1	-	-		-	-	-
g16325.t1	-	-		-	-	-
g16326.t1	-	-	-	-	-	-
g6687.t1	-	-		-	-	-
g6688.t1	-	-	-	-	-	-
g6689.t1	K26157	-		K26157	kinesin family member 19	2.4e-191
g6690.t1	K06515	-	K06515	-	-	-
g6691.t1	-	-	-	-	-	-
g6692.t1	K03062	-	K03062	K03062	26S proteasome regulatory subunit T2	5.4e-258
g6693.t1	-	-		-	-	-
g6694.t1	-	-	-	-	-	-
g6695.t1	-	-		-	-	-
g6696.t1	K06580	-	K06580	K06580	ammonium transporter Rh	4.7e-152
g6697.t1	K06580	-	K06580	K06580	ammonium transporter Rh	2e-153
g6698.t1	-	-	-	-	-	-
g6699.t1	-	-		-	-	-
g6700.t1	-	-	-	-	-	-
g6701.t1	-	-	-	-	-	-
g6702.t1	-	-		-	-	-
g6703.t1	-	-	-	-	-	-
g6704.t1	K03848	-	K03848	K03848	alpha-1,3-glucosyltransferase [EC:2.4.1.267]	1.5e-173
g9514.t1	-	-		-	-	-
g9515.t1	-	-		-	-	-
g798.t1	-	-		-	-	-
g799.t1	-	-	-	-	-	-
g800.t1	K18467	-	K18467	K18467	vacuolar protein sorting-associated protein 29	1.2e-93
g801.t1	-	-	-	-	-	-
g802.t1	-	-		-	-	-
g803.t1	-	-		-	-	-
g804.t1	-	-	-	-	-	-
g805.t1	-	-	-	-	-	-
g806.t1	K01593	K01593	K01593	K01593	aromatic-L-amino-acid/L-tryptophan decarboxylase [EC:4.1.1.28 4.1.1.105]	6.5e-159
g807.t1	-	-		-	-	-
g808.t1	-	-	-	-	-	-
g809.t1	-	-		-	-	-
g810.t1	K02925	-	K02925	K02925	large subunit ribosomal protein L3e	2.5e-222
g811.t1	-	-	-	-	-	-
g812.t1	-	-	-	-	-	-
g813.t1	K26499	-	K26499	K26499	BOS complex subunit NCLN	4.6e-97
g814.t1	-	-		-	-	-
g815.t1	-	-	-	-	-	-
g816.t1	-	-	-	-	-	-
g817.t1	-	-		-	-	-
g818.t1	-	-		-	-	-
g819.t1	-	-		-	-	-
g820.t1	-	-	-	-	-	-
g821.t1	K05857	-	K05857	-	-	-
g822.t1	-	-		-	-	-
g823.t1	-	-	-	-	-	-
g16684.t1	K10666	-		K10666	E3 ubiquitin-protein ligase RNF5/185 [EC:2.3.2.27]	2.5e-29
g16685.t1	-	-		-	-	-
g13587.t1	-	-		-	-	-
g13588.t1	-	-		-	-	-
g13589.t1	-	-	-	-	-	-
g13590.t1	K08762	-	K08762	-	-	-
g13591.t1	-	-	-	-	-	-
g13592.t1	K10747	K10747	K10747	K10747	DNA ligase 1 [EC:6.5.1.1 6.5.1.6 6.5.1.7]	5e-247
g13593.t1	-	-		-	-	-
g13594.t1	-	-		-	-	-
g13594.t2	-	-		-	-	-
g13595.t1	K14802	-	K14802	-	-	-
g13596.t1	-	-		-	-	-
g13596.t2	-	-		-	-	-
g13597.t1	K02984	K02984	K02984	K02984	small subunit ribosomal protein S3Ae	3.2e-119
g13598.t1	-	-	-	-	-	-
g13599.t1	-	-		-	-	-
g13600.t1	K02910	-	K02910	K02910	large subunit ribosomal protein L31e	1.1e-50
g13601.t1	-	-		-	-	-
g13602.t1	K22073	-	K22073	-	-	-
g13603.t1	-	-		-	-	-
g13604.t1	-	-	-	-	-	-
g13605.t1	-	-	-	-	-	-
g13606.t1	-	-		-	-	-
g13607.t1	-	-	-	-	-	-
g13608.t1	-	-		-	-	-
g13609.t1	-	-		-	-	-
g13610.t1	-	-	-	-	-	-
g13611.t1	-	-	-	-	-	-
g13612.t1	-	-	-	-	-	-
g13613.t1	-	-	-	-	-	-
g13614.t1	-	-		-	-	-
g13615.t1	-	-		-	-	-
g13616.t1	-	-		-	-	-
g13617.t1	K11864	-	K11864	K11864	BRCA1/BRCA2-containing complex subunit 3 [EC:3.4.19.-]	5.8e-68
g9858.t1	-	-		-	-	-
g9859.t1	-	-		-	-	-
g9173.t1	-	-		-	-	-
g6727.t1	-	-	-	-	-	-
g6728.t1	-	-	-	-	-	-
g12475.t1	-	-		-	-	-
g12476.t1	-	-		-	-	-
g12477.t1	-	-		-	-	-
g12478.t1	-	-	-	-	-	-
g12479.t1	-	-		-	-	-
g12480.t1	K13998	K00287,K00560	K13998	K13998,K00560,K00287	dihydrofolate reductase / thymidylate synthase [EC:1.5.1.3 2.1.1.45],thymidylate synthase [EC:2.1.1.45],dihydrofolate reductase [EC:1.5.1.3]	9.4e-207,2.4e-135,4.5e-49
g12481.t1	-	-	-	-	-	-
g12482.t1	-	-		-	-	-
g12483.t1	-	-	-	-	-	-
g5205.t1	-	-		-	-	-
g5206.t1	K00928	-		K00928	aspartate kinase [EC:2.7.2.4]	3.1e-109
g5207.t1	-	-		-	-	-
g5208.t1	-	-		-	-	-
g5209.t1	-	-	-	-	-	-
g5210.t1	-	-	-	-	-	-
g5211.t1	-	-	-	-	-	-
g5212.t1	K00411	K00411		K00411	ubiquinol-cytochrome c reductase iron-sulfur subunit [EC:7.1.1.8]	1.6e-40
g5213.t1	K12399	-	K12399	K12399	AP-3 complex subunit sigma	2.2e-65
g5214.t1	-	-		-	-	-
g5215.t1	-	-	-	-	-	-
g5216.t1	-	-		-	-	-
g5217.t1	K01889	-	K01889	K01889	phenylalanyl-tRNA synthetase alpha chain [EC:6.1.1.20]	8e-98
g5218.t1	-	-		-	-	-
g5219.t1	K15030	-		K15030	translation initiation factor 3 subunit M	9.5e-42
g5220.t1	-	-	-	-	-	-
g5221.t1	-	-	-	-	-	-
g5222.t1	-	-		-	-	-
g5223.t1	-	-	-	-	-	-
g5224.t1	-	-		-	-	-
g8476.t1	-	-		-	-	-
g8477.t1	-	-	-	-	-	-
g8478.t1	-	-		-	-	-
g8479.t1	K26750	-	K26750	-	-	-
g8480.t1	-	-		-	-	-
g8481.t1	-	-		-	-	-
g8482.t1	K00232	-		K00232	acyl-CoA oxidase [EC:1.3.3.6]	2.2e-167
g8483.t1	-	-	-	-	-	-
g16632.t1	-	-		-	-	-
g5951.t1	-	-		-	-	-
g5952.t1	-	-	-	-	-	-
g5953.t1	-	-	-	-	-	-
g5954.t1	-	-		-	-	-
g5955.t1	-	-	-	-	-	-
g5956.t1	-	-	-	-	-	-
g5957.t1	-	-		-	-	-
g5958.t1	-	-		-	-	-
g5959.t1	-	-	-	-	-	-
g5960.t1	K14855	K14855	K14855	K14855	ribosome assembly protein 4	3.4e-222
g5961.t1	-	-	-	-	-	-
g5962.t1	-	-		-	-	-
g5963.t1	-	-		-	-	-
g5964.t1	-	-		-	-	-
g5965.t1	K01056	K01056		K01056	peptidyl-tRNA hydrolase, PTH1 family [EC:3.1.1.29]	8.4e-37
g5966.t1	-	-	-	-	-	-
g5967.t1	K11293	-	K11293	K11293	protein HIRA/HIR1	5.9e-148
g5968.t1	K06875	K06875		K06875	programmed cell death protein 5	1e-37
g5969.t1	-	-		-	-	-
g5970.t1	K16761	-		K16761	centrosomal protein CEP44	1.7e-50
g5971.t1	K04564	-		K04564	superoxide dismutase, Fe-Mn family [EC:1.15.1.1]	9.5e-43
g5972.t1	-	-		-	-	-
g5973.t1	-	-		-	-	-
g5974.t1	K01519	K01519		K01519	XTP/dITP diphosphohydrolase [EC:3.6.1.66]	6.6e-37
g5975.t1	K03858	-		K03858	phosphatidylinositol N-acetylglucosaminyltransferase subunit H	7.9e-18
g5976.t1	K14512	-	K14512	-	-	-
g5977.t1	K25636	-		K25636	outer dense fiber protein 3	1.5e-29
g5978.t1	-	-		-	-	-
g5979.t1	-	-		-	-	-
g5980.t1	-	-		-	-	-
g5981.t1	-	-		-	-	-
g5982.t1	-	-		-	-	-
g5983.t1	-	-		-	-	-
g5984.t1	-	-		-	-	-
g5985.t1	-	-		-	-	-
g5985.t2	-	-		-	-	-
g5986.t1	-	-		-	-	-
g5987.t1	K02906	K02906,K23555		K02906	large subunit ribosomal protein L3	6.6e-106
g5988.t1	K01674	-	K01674	-	-	-
g5989.t1	-	-		-	-	-
g5990.t1	-	-		-	-	-
g5991.t1	K23339	-	K23339	K23339	protein yippee-like 5	4e-44
g5992.t1	-	-		-	-	-
g5993.t1	-	-		-	-	-
g5994.t1	-	-		-	-	-
g5995.t1	K07562	-	K07562	K07562	60S ribosomal export protein NMD3	3.3e-201
g5996.t1	-	-		-	-	-
g5997.t1	K24083	-	K24083	-	-	-
g5998.t1	-	-		-	-	-
g5999.t1	K03255	-	K03255	K03255	protein TIF31	1.5e-211
g6000.t1	-	-		-	-	-
g6001.t1	-	-		-	-	-
g6002.t1	-	-	-	-	-	-
g6003.t1	-	-	-	-	-	-
g6004.t1	K00382	K00382	K00382	K00382	dihydrolipoyl dehydrogenase [EC:1.8.1.4]	1e-192
g6005.t1	-	-		-	-	-
g6006.t1	-	-		-	-	-
g6007.t1	-	-		-	-	-
g6008.t1	K00895	K00895		K00895	diphosphate-dependent phosphofructokinase [EC:2.7.1.90]	0
g9050.t1	K04079	-		K04079	molecular chaperone HtpG	1.5e-238
g9051.t1	-	-	-	-	-	-
g9705.t1	-	-		-	-	-
g9706.t1	-	-		-	-	-
g9707.t1	-	-		-	-	-
g9708.t1	-	-	-	-	-	-
g9709.t1	K00721	K00721	K00721	K00721	dolichol-phosphate mannosyltransferase [EC:2.4.1.83]	6.5e-76
g9710.t1	-	-		-	-	-
g9711.t1	-	-	-	-	-	-
g9712.t1	K01689	-	K01689	K01689	enolase 1/2/3 [EC:4.2.1.11]	6.5e-246
g9713.t1	-	-	-	-	-	-
g9714.t1	-	-		-	-	-
g9388.t1	-	-		-	-	-
g9389.t1	-	-	-	-	-	-
g9390.t1	-	-		-	-	-
g9391.t1	-	-	-	-	-	-
g9392.t1	-	-		-	-	-
g9393.t1	K03320	-	K03320	K03320	ammonium transporter, Amt family	2.5e-135
g9394.t1	-	-	-	-	-	-
g9395.t1	K17781	-	K17781	-	-	-
g9396.t1	-	-		-	-	-
g9397.t1	K14012	-	K14012	-	-	-
g9398.t1	-	-		-	-	-
g9399.t1	K02892	K02892		K02892	large subunit ribosomal protein L23	1.8e-19
g9400.t1	-	-		-	-	-
g9401.t1	-	-		-	-	-
g9402.t1	-	-		-	-	-
g9403.t1	-	-		-	-	-
g9404.t1	K15731	-	K15731	K15731	carboxy-terminal domain RNA polymerase II polypeptide A small phosphatase [EC:3.1.3.16]	8.6e-80
g9405.t1	-	-		-	-	-
g9406.t1	K26808	-		K26808	taxilin	1.9e-34
g9407.t1	K11836	-	K11836	K11836	ubiquitin carboxyl-terminal hydrolase 5/13 [EC:3.4.19.12]	3e-229
g9408.t1	K15731	-	K15731	-	-	-
g9409.t1	-	-	-	-	-	-
g9410.t1	-	-		-	-	-
g9411.t1	-	-		-	-	-
g9412.t1	K24886	-		K24886	TOG array regulator of axonemal microtubules protein	7.4e-49
g9413.t1	-	-	-	-	-	-
g3158.t1	-	-	-	-	-	-
g8430.t1	-	-		-	-	-
g8431.t1	-	-		-	-	-
g3324.t1	-	-		-	-	-
g3325.t1	K03257	-	K03257	-	-	-
g3326.t1	K03257	-	K03257	-	-	-
g3327.t1	-	-		-	-	-
g3328.t1	K15040	-	K15040	K15040	voltage-dependent anion channel protein 2	4e-25
g3329.t1	-	-	-	-	-	-
g3330.t1	-	-		-	-	-
g3331.t1	K12896	-	K12896	-	-	-
g3332.t1	K14802	-	K14802	-	-	-
g3333.t1	-	-		-	-	-
g3333.t2	-	-		-	-	-
g3334.t1	-	-	-	-	-	-
g3335.t1	-	-		-	-	-
g3335.t2	-	-		-	-	-
g3336.t1	K03514	-		K03514	non-canonical poly(A) RNA polymerase PAPD5/7 [EC:2.7.7.19]	6.3e-57
g3337.t1	-	-	-	-	-	-
g3338.t1	-	-	-	-	-	-
g3339.t1	K06911	-	K06911	K06911	quercetin 2,3-dioxygenase [EC:1.13.11.24]	3.6e-62
g3340.t1	K23953	-	K23953	-	-	-
g3341.t1	-	-	-	-	-	-
g3342.t1	K11838	-		K11838	ubiquitin carboxyl-terminal hydrolase 7 [EC:3.4.19.12]	9e-158
g13624.t1	-	-	-	-	-	-
g13625.t1	-	-		-	-	-
g13626.t1	-	-	-	-	-	-
g4438.t1	K19283	-	K19283	-	-	-
g4439.t1	K20372	-	K20372	K20372	TBC1 domain family member 20	2.1e-82
g4440.t1	-	-	-	-	-	-
g4441.t1	K21989,K14292	-		K21989,K14292	calcium permeable stress-gated cation channel,trimethylguanosine synthase [EC:2.1.1.-]	9.1e-62,1.4e-57
g4442.t1	-	-	-	-	-	-
g4443.t1	-	-	-	-	-	-
g1492.t1	-	-	-	-	-	-
g9771.t1	-	-	-	-	-	-
g9772.t1	-	-		-	-	-
g15438.t1	-	-		-	-	-
g15439.t1	-	-		-	-	-
g8637.t1	-	-	-	-	-	-
g8638.t1	-	-		-	-	-
g10615.t1	-	-		-	-	-
g10971.t1	-	-		-	-	-
g10972.t1	-	-	-	-	-	-
g13497.t1	-	-	-	-	-	-
g13498.t1	K23953	-	K23953	-	-	-
g13499.t1	K09503	-	K09503	-	-	-
g13500.t1	K14852	-	K14852	K14852	regulator of ribosome biosynthesis	3.6e-43
g13501.t1	-	-		-	-	-
g13502.t1	K10397	-	K10397	K10397	kinesin family member 6/9	1.3e-189
g13502.t2	K10397	-	K10397	K10397	kinesin family member 6/9	8.4e-215
g13503.t1	K01772	K01772		K01772	protoporphyrin/coproporphyrin ferrochelatase [EC:4.98.1.1 4.99.1.9]	7e-110
g4335.t1	-	-		-	-	-
g8397.t1	-	-		-	-	-
g7754.t1	-	-	-	-	-	-
g13042.t1	-	-	-	-	-	-
g2695.t1	-	-		-	-	-
g2696.t1	K03237	-		K03237	translation initiation factor 2 subunit 1	1e-29
g7767.t1	-	-		-	-	-
g7768.t1	-	-		-	-	-
g11185.t1	-	-	-	-	-	-
g11186.t1	-	-		-	-	-
g11187.t1	K25439	-		K25439	cilia- and flagella-associated protein 100	2.9e-35
g11188.t1	-	-		-	-	-
g11188.t2	-	-		-	-	-
g11189.t1	K08515	-	K08515	-	-	-
g11190.t1	K14301	-		K14301	nuclear pore complex protein Nup107	5.2e-50
g11191.t1	-	-		-	-	-
g11192.t1	-	-	-	-	-	-
g11193.t1	-	-	-	-	-	-
g11194.t1	-	-	-	-	-	-
g11195.t1	-	-		-	-	-
g11195.t2	-	-	-	-	-	-
g11196.t1	-	-	-	-	-	-
g11197.t1	-	-	-	-	-	-
g11198.t1	-	-		-	-	-
g11199.t1	-	-		-	-	-
g11200.t1	-	-		-	-	-
g11201.t1	-	-	-	-	-	-
g11202.t1	-	-	-	-	-	-
g11203.t1	K19600	-		K19600	tubby and related proteins	3.3e-75
g11204.t1	-	-		-	-	-
g11205.t1	-	-		-	-	-
g11304.t1	-	-		-	-	-
g11305.t1	-	-	-	-	-	-
g11306.t1	K06927	K06927	K06927	K06927	diphthine-ammonia ligase [EC:6.3.1.14]	7.1e-153
g16633.t1	-	-		-	-	-
g16634.t1	K27712	-		K27712	coiled-coil domain-containing protein 146	3.9e-180
g16635.t1	-	-		-	-	-
g16636.t1	K07114	-		K07114	Ca-activated chloride channel homolog	1.2e-33
g16637.t1	K07114	-		K07114	Ca-activated chloride channel homolog	6.1e-32
g16638.t1	K26159	-		K26159	PRKR-interacting protein 1	9.1e-32
g16639.t1	-	-	-	-	-	-
g16640.t1	-	-		-	-	-
g8809.t1	-	-	-	-	-	-
g1002.t1	-	-	-	-	-	-
g1377.t1	K05290	-	K05290	K05290	GPI-anchor transamidase subunit K	8.4e-99
g1378.t1	-	-		-	-	-
g1379.t1	K17275	-	K17275	-	-	-
g1380.t1	-	-	-	-	-	-
g1381.t1	-	-		-	-	-
g1382.t1	-	-		-	-	-
g1383.t1	-	-		-	-	-
g1384.t1	-	-		-	-	-
g1385.t1	K14777	-	K14777	K14777	ATP-dependent RNA helicase DDX47/RRP3 [EC:5.6.2.7]	6.8e-205
g1386.t1	-	-	-	-	-	-
g1387.t1	-	-	-	-	-	-
g1388.t1	K01783	-	K01783	K01783	ribulose-phosphate 3-epimerase [EC:5.1.3.1]	1.8e-73
g1389.t1	-	-		-	-	-
g1390.t1	-	-		-	-	-
g1391.t1	-	-		-	-	-
g5397.t1	-	-	-	-	-	-
g5550.t1	-	-		-	-	-
g5551.t1	-	-	-	-	-	-
g5552.t1	-	-	-	-	-	-
g5553.t1	K00798	K00798	K00798	K00798	cob(I)alamin adenosyltransferase [EC:2.5.1.17]	1.6e-81
g5554.t1	-	-	-	-	-	-
g5555.t1	-	-		-	-	-
g5556.t1	-	-		-	-	-
g5557.t1	-	-		-	-	-
g5558.t1	-	-		-	-	-
g5559.t1	K01939	K01939	K01939	K01939	adenylosuccinate synthase [EC:6.3.4.4]	6.1e-180
g5560.t1	-	-		-	-	-
g5561.t1	-	-		-	-	-
g5562.t1	K23538	-		K23538	ELMO domain-containing protein	4.7e-35
g5563.t1	K17279	-	K17279	-	-	-
g5564.t1	K24140	-	K24140	-	-	-
g5565.t1	K01148	-		K01148	poly(A)-specific ribonuclease [EC:3.1.13.4]	6.4e-38
g5566.t1	K01148	-		K01148	poly(A)-specific ribonuclease [EC:3.1.13.4]	1e-45
g5567.t1	K08957	-	K08957	-	-	-
g5568.t1	K19757	-	K19757	K19757	radial spoke head protein 9	5.1e-69
g5569.t1	-	-	-	-	-	-
g5570.t1	-	-		-	-	-
g5570.t2	-	-		-	-	-
g5571.t1	K14548	-	K14548	K14548	U3 small nucleolar RNA-associated protein 4	4.3e-107
g5572.t1	-	-		-	-	-
g482.t1	-	-	-	-	-	-
g483.t1	-	-		-	-	-
g484.t1	K03023	-	K03023	K03023	DNA-directed RNA polymerase III subunit RPC3	9e-67
g485.t1	-	-	-	-	-	-
g486.t1	-	-		-	-	-
g487.t1	K04536	-	K04536	-	-	-
g488.t1	K16744	-	K16744	K16744	B9 domain-containing protein 1	3.3e-58
g489.t1	-	-		-	-	-
g490.t1	K01113	K01113	K01113	K01113	alkaline phosphatase D [EC:3.1.3.1]	4.6e-54
g491.t1	K14809	-	K14809	K14809	ATP-dependent RNA helicase DDX55/SPB4 [EC:5.6.2.7]	1e-196
g492.t1	K11126	-		K11126	telomerase reverse transcriptase [EC:2.7.7.49]	1e-94
g493.t1	-	-	-	-	-	-
g494.t1	-	-		-	-	-
g495.t1	-	-	-	-	-	-
g496.t1	K24935	-	K24935	K24935	tetratricopeptide repeat protein 27	2.1e-165
g497.t1	-	-		-	-	-
g498.t1	-	-		-	-	-
g499.t1	K14951	-	K14951	-	-	-
g500.t1	-	-		-	-	-
g501.t1	K06689	-	K06689	K06689	ubiquitin-conjugating enzyme E2 D [EC:2.3.2.23]	7.6e-103
g502.t1	K01784	K01784	K01784	K01784	UDP-glucose 4-epimerase [EC:5.1.3.2]	1.4e-137
g503.t1	-	-		-	-	-
g7678.t1	-	-		-	-	-
g7948.t1	-	-		-	-	-
g7949.t1	K04348	-	K04348	K04348	serine/threonine-protein phosphatase 2B catalytic subunit [EC:3.1.3.16]	1.8e-199
g7950.t1	-	-		-	-	-
g7951.t1	-	-		-	-	-
g7952.t1	K24083	-	K24083	K01076	abhydrolase domain-containing protein 17 [EC:3.1.2.22]	2e-58
g7953.t1	K01697	-	K01697	K01697	cystathionine beta-synthase [EC:4.2.1.22]	2.1e-205
g7954.t1	-	-	-	-	-	-
g7098.t1	-	-		-	-	-
g7099.t1	-	-		-	-	-
g7100.t1	K03234	-	K03234	K03234	elongation factor 2	0
g7101.t1	-	-		-	-	-
g7102.t1	K00799	-	K00799	-	-	-
g7103.t1	-	-		-	-	-
g7104.t1	-	-	-	-	-	-
g7105.t1	K24815	-		K24815	HEAT repeat-containing protein 6	6.3e-54
g7106.t1	-	-	-	-	-	-
g7107.t1	K22858	-		K22858	protein JBTS26	1.2e-249
g7108.t1	-	-		-	-	-
g7109.t1	-	-		-	-	-
g7110.t1	-	-		-	-	-
g7111.t1	-	-	-	-	-	-
g7112.t1	-	-		-	-	-
g7113.t1	K23544	-	K23544	-	-	-
g7114.t1	-	-	-	-	-	-
g7115.t1	-	-		-	-	-
g7116.t1	-	-	-	-	-	-
g7117.t1	K03843	K03843	K03843	K03843	alpha-1,3/alpha-1,6-mannosyltransferase [EC:2.4.1.132 2.4.1.257]	3.8e-174
g7118.t1	-	-		-	-	-
g13485.t1	-	-		-	-	-
g13486.t1	-	-	-	-	-	-
g13487.t1	-	-		-	-	-
g13488.t1	K13116	-	K13116	-	-	-
g13489.t1	-	-		-	-	-
g13490.t1	K10390	-	K10390	K10390	tubulin delta	2.3e-137
g13491.t1	K06316	-		K06316	oligosaccharide translocation protein RFT1	3.5e-52
g9174.t1	-	-		-	-	-
g14405.t1	-	-	-	-	-	-
g909.t1	-	-		-	-	-
g910.t1	-	-		-	-	-
g911.t1	K06693	-	K06693	K06693	26S proteasome regulatory subunit N4	1.1e-52
g912.t1	K16608,K11095	-		K16608,K11095	tubulin monoglycylase TTLL3/8 [EC:6.3.2.-],U1 small nuclear ribonucleoprotein C	2e-95,2.1e-20
g913.t1	-	-		-	-	-
g914.t1	-	-		-	-	-
g915.t1	K03018	-	K03018	K03018,K03061,K24939	DNA-directed RNA polymerase III subunit RPC1 [EC:2.7.7.6],26S proteasome regulatory subunit T1,CWF19-like protein 1	0,4.1e-257,3.8e-58
g916.t1	-	-	-	-	-	-
g917.t1	K01697	-	K01697	K01697	cystathionine beta-synthase [EC:4.2.1.22]	1.4e-193
g918.t1	K01697	-	K01697	K01697	cystathionine beta-synthase [EC:4.2.1.22]	3e-199
g919.t1	-	-		-	-	-
g920.t1	K04348	-	K04348	K04348	serine/threonine-protein phosphatase 2B catalytic subunit [EC:3.1.3.16]	7.5e-185
g921.t1	-	-		-	-	-
g922.t1	-	-		-	-	-
g923.t1	-	-		-	-	-
g924.t1	-	-	-	-	-	-
g925.t1	-	-	-	-	-	-
g926.t1	-	-	-	-	-	-
g927.t1	-	-		-	-	-
g928.t1	-	-	-	-	-	-
g929.t1	-	-	-	-	-	-
g930.t1	-	-		-	-	-
g931.t1	K02156	-	K02156	K02156	aubergine	4.6e-186
g932.t1	-	-	-	-	-	-
g933.t1	K25401	-		K25401	leucine-rich repeat-containing protein 45	4.8e-59
g934.t1	-	-	-	-	-	-
g935.t1	K15104	-	K15104	-	-	-
g936.t1	-	-	-	-	-	-
g937.t1	-	-		-	-	-
g938.t1	K00948	-	K00948	K00948	ribose-phosphate pyrophosphokinase [EC:2.7.6.1]	1.1e-131
g939.t1	K00311	-	K00311	K00311	electron-transferring-flavoprotein dehydrogenase [EC:1.5.5.1]	3.9e-244
g940.t1	-	-	-	-	-	-
g3857.t1	-	-	-	-	-	-
g3858.t1	-	-	-	-	-	-
g3859.t1	-	-	-	-	-	-
g3860.t1	-	-	-	-	-	-
g3861.t1	-	-		-	-	-
g3862.t1	-	-		-	-	-
g3863.t1	-	-		-	-	-
g10915.t1	-	-	-	-	-	-
g10916.t1	-	-		-	-	-
g10917.t1	-	-		-	-	-
g10918.t1	-	-		-	-	-
g10919.t1	-	-	-	-	-	-
g10920.t1	-	-		-	-	-
g10921.t1	-	-		-	-	-
g10922.t1	-	-		-	-	-
g10923.t1	-	-		-	-	-
g10924.t1	K02218	-	K02218	-	-	-
g10925.t1	-	-	-	-	-	-
g10926.t1	K07178	K07178	K07178	K07178	RIO kinase 1 [EC:2.7.11.1]	4.2e-145
g10927.t1	-	-	-	-	-	-
g10928.t1	K06674	-	K06674	K06674	structural maintenance of chromosome 2	3.2e-300
g10929.t1	-	-	-	-	-	-
g10930.t1	-	-	-	-	-	-
g10931.t1	-	-		-	-	-
g10932.t1	K14168	K14168	K14168	K14168	cytoplasmic tRNA 2-thiolation protein 1 [EC:2.7.7.-]	2e-168
g10933.t1	-	-		-	-	-
g10934.t1	-	-	-	-	-	-
g10934.t2	-	-	-	-	-	-
g10935.t1	-	-	-	-	-	-
g10936.t1	-	-		-	-	-
g10937.t1	K01027	-	K01027	K01027	3-oxoacid CoA-transferase [EC:2.8.3.5]	1.6e-225
g10938.t1	K01027	-	K01027	K01027	3-oxoacid CoA-transferase [EC:2.8.3.5]	2e-234
g10939.t1	K00621	-	K00621	K00621	glucosamine-phosphate N-acetyltransferase [EC:2.3.1.4]	7.4e-51
g10940.t1	K11984	-	K11984	K11984	U4/U6.U5 tri-snRNP-associated protein 1	1.2e-50
g10941.t1	K01027	-	K01027	K01027	3-oxoacid CoA-transferase [EC:2.8.3.5]	2.6e-233
g10942.t1	-	-		-	-	-
g10943.t1	K00621	-	K00621	K00621	glucosamine-phosphate N-acetyltransferase [EC:2.3.1.4]	1.7e-56
g10944.t1	-	-		-	-	-
g10945.t1	-	-		-	-	-
g10946.t1	-	-		-	-	-
g10947.t1	-	-		-	-	-
g10948.t1	-	-	-	-	-	-
g10949.t1	-	-		-	-	-
g10950.t1	K10950	-	K10950	-	-	-
g10951.t1	-	-	-	-	-	-
g10952.t1	-	-	-	-	-	-
g10953.t1	K07873	-	K07873	-	-	-
g10954.t1	-	-		-	-	-
g10955.t1	K27318	-	K27318	-	-	-
g10956.t1	-	-		-	-	-
g10957.t1	-	-	-	-	-	-
g10957.t2	-	-	-	-	-	-
g10957.t3	-	-	-	-	-	-
g10958.t1	K00294	-	K00294	-	-	-
g10959.t1	-	-	-	-	-	-
g10960.t1	-	-		-	-	-
g10961.t1	-	-		-	-	-
g10962.t1	-	-		-	-	-
g10963.t1	-	-	-	-	-	-
g10964.t1	-	-	-	-	-	-
g10965.t1	-	-		-	-	-
g10966.t1	-	-		-	-	-
g10967.t1	-	-		-	-	-
g10968.t1	-	-		-	-	-
g10969.t1	-	-		-	-	-
g10970.t1	K24927	-	K24927	-	-	-
g1801.t1	-	-		-	-	-
g5938.t1	-	-		-	-	-
g1614.t1	-	-	-	-	-	-
g1615.t1	K16810	-	K16810	-	-	-
g1616.t1	-	-		-	-	-
g1617.t1	-	-		-	-	-
g1618.t1	K10885	-	K10885	K10885	ATP-dependent DNA helicase 2 subunit 2	2.7e-172
g1619.t1	-	-		-	-	-
g1620.t1	-	-	-	-	-	-
g1621.t1	-	-	-	-	-	-
g1622.t1	K23966	-	K23966	-	-	-
g1623.t1	K19603	-	K19603	-	-	-
g1624.t1	-	-		-	-	-
g1625.t1	-	-		-	-	-
g1626.t1	K00993	-	K00993	-	-	-
g1627.t1	K07934	-	K07934	K07934	intraflagellar transport protein 27	5e-53
g1628.t1	K13120	-		K13120	protein FAM32A	1.6e-17
g1629.t1	-	-	-	-	-	-
g2208.t1	-	-		-	-	-
g2209.t1	-	-		-	-	-
g2210.t1	K10772	-	K10772	K10772	AP endonuclease 2 [EC:3.1.11.2]	1.2e-104
g2211.t1	-	-		-	-	-
g3159.t1	-	-	-	-	-	-
g3160.t1	-	-	-	-	-	-
g7757.t1	-	-	-	-	-	-
g7627.t1	-	-		-	-	-
g7628.t1	K02935	-	K02935	K02935	large subunit ribosomal protein L7/L12	3.8e-15
g7629.t1	-	-		-	-	-
g7630.t1	-	-	-	-	-	-
g7631.t1	K21232	K03636	K21232	K03636	sulfur-carrier protein	7.7e-12
[truncated: 15,169 more rows]

## Sheet: Accumulibacter symbiont
FeatureID	PseudoFinder	Bakta_annotate	KEGG_ID	METABOLIC_KO	BlastKOALA_KO	KofamKOALA_KO	KofamKOALA_description	KofamKOALA_Evalue
ACCU_00005	-	ferredoxin FdxA	K05524	K05524	K05524	K05524	ferredoxin	3.7e-58
ACCU_00010	-	hypothetical protein	-	-		-	-	-
ACCU_00015	-	Lipopolysaccharide core heptose(I) kinase RfaP	K02848	K02848	K02848	K02848	lipopolysaccharide core heptose(I) kinase [EC:2.7.1.235]	6.6e-120
ACCU_00020	-	hypothetical protein	-	-	-	-	-	-
ACCU_00025	-	hypothetical protein	-	-	-	-	-	-
ACCU_00030	-	hypothetical protein	-	-	-	-	-	-
ACCU_00035	Pseudogene candidate. Reason(s):ORF is 19.2%25 of the average length of hits to this gene.	hypothetical protein	-	-	-	-	-	-
ACCU_00040	-	hypothetical protein	K01937	K01937	K01937	K01937	CTP synthase [EC:6.3.4.2]	8.8e-251
ACCU_00045	-	2-dehydro-3-deoxyphosphooctonate aldolase	K01627	K01627	K01627	K01627	2-dehydro-3-deoxyphosphooctonate aldolase (KDO 8-P synthase) [EC:2.5.1.55]	7.2e-133
ACCU_00050	-	phosphopyruvate hydratase	K01689	K01689	K01689	K01689	enolase 1/2/3 [EC:4.2.1.11]	4.6e-211
ACCU_00055	-	Cell division protein FtsB	K05589	K05589	K05589	K05589	cell division protein FtsB	2.6e-37
ACCU_00060	-	hypothetical protein	-	-	-	-	-	-
ACCU_00065	-	ATP-dependent dethiobiotin synthetase BioD	K01935	K01935	K01935	K01935	dethiobiotin synthetase [EC:6.3.3.3]	2.5e-70
ACCU_00070	-	hypothetical protein	-	-		-	-	-
ACCU_00075	-	hypothetical protein	-	-		-	-	-
ACCU_00080	Pseudogene candidate. Reason(s):ORF is 142.1%25 of the average length of hits to this gene.	hypothetical protein	K00833	-	K00833	-	-	-
ACCU_00085	Pseudogene candidate. Reason(s):ORF is 19.3%25 of the average length of hits to this gene.	Adenosylmethionine--8-amino-7-oxononanoate aminotransferase BioA	-	-		-	-	-
ACCU_00090	-	DUF2863 domain-containing protein	-	-		-	-	-
ACCU_00095	-	Carbohydrate-binding protein	-	-	-	-	-	-
ACCU_00100	-	hypothetical protein	-	-	-	-	-	-
ACCU_00105	-	hypothetical protein	-	-		-	-	-
ACCU_00110	-	Phosphatidylserine decarboxylase proenzyme	K01613	K01613	K01613	K01613	phosphatidylserine decarboxylase [EC:4.1.1.65]	1.1e-75
ACCU_00115	Pseudogene candidate. Reason(s):ORF is 28.3%25 of the average length of hits to this gene.	hypothetical protein	-	-		-	-	-
ACCU_00120	-	hypothetical protein	-	-		-	-	-
ACCU_00125	-	Cold shock protein, CspA family	K03704	K03704	K03704	K03704	cold shock protein	8e-36
ACCU_00130	Pseudogene candidate. Reason(s):ORF is 41.1%25 of the average length of hits to this gene.	hypothetical protein	-	-		-	-	-
ACCU_00135	-	Flavin reductase like domain-containing protein	K14482,K20146	K14482,K20146		-	-	-
ACCU_00140	-	DNA mismatch repair protein MutS	K03555	K03555	K03555	K03555	DNA mismatch repair protein MutS	0
ACCU_00145	Pseudogene candidate. Reason(s):ORF is 25.5%25 of the average length of hits to this gene.	hypothetical protein	-	-		-	-	-
ACCU_00150	-	HIT domain-containing protein	-	-		-	-	-
ACCU_00155	-	hypothetical protein	-	-	-	-	-	-
ACCU_00160	Pseudogene candidate. Reason(s):ORF is 25.8%25 of the average length of hits to this gene.	hypothetical protein	-	-		-	-	-
ACCU_00165	-	hypothetical protein	-	-		-	-	-
ACCU_00170	-	Cysteine--tRNA ligase	K01883	K01883	K01883	K01883	cysteinyl-tRNA synthetase [EC:6.1.1.16]	3.2e-190
ACCU_00175	-	Tetratricopeptide repeat protein	-	-		-	-	-
ACCU_00180	-	hypothetical protein	K03768	-	K03768	-	-	-
ACCU_00185	-	UDP-2,3-diacylglucosamine hydrolase	K03269	K03269	K03269	K03269	UDP-2,3-diacylglucosamine hydrolase [EC:3.6.1.54]	3.7e-89
ACCU_00190	-	DNA helicase	K03654	K03654	K03654	K03654	ATP-dependent DNA helicase RecQ [EC:5.6.2.4]	4.2e-234
ACCU_00195	Pseudogene candidate. Reason(s):ORF is 35.3%25 of the average length of hits to this gene.	FMN-binding glutamate synthase family protein	-	-		-	-	-
ACCU_00200	Pseudogene candidate. Reason(s):ORF is 43.7%25 of the average length of hits to this gene.	Glutamate synthase [NADPH] large chain	-	-		-	-	-
ACCU_00205	-	nicotinate-nucleotide diphosphorylase (carboxylating)	K00767	K00767	K00767	K00767	nicotinate-nucleotide pyrophosphorylase (carboxylating) [EC:2.4.2.19]	2e-111
ACCU_00210	-	Threonine synthase	K01733	K01733	K01733	K01733	threonine synthase [EC:4.2.3.1]	2e-101
ACCU_00215	Pseudogene candidate. Reason(s):ORF is 25.2%25 of the average length of hits to this gene.	hypothetical protein	-	-		-	-	-
ACCU_00220	-	hypothetical protein	-	-	-	-	-	-
ACCU_00225	-	Diaminopimelate epimerase	K01778	K01778	K01778	K01778	diaminopimelate epimerase [EC:5.1.1.7]	3.3e-106
ACCU_00230	-	DUF484 domain-containing protein	K09921	K09921	K09921	K09921	uncharacterized protein	1.8e-70
ACCU_00235	-	Tyrosine recombinase XerC	K03733	-	K03733	-	-	-
ACCU_00240	-	Glutamine--fructose-6-phosphate aminotransferase [isomerizing]	K00820	K00820	K00820	K00820	glutamine---fructose-6-phosphate transaminase (isomerizing) [EC:2.6.1.16]	5.1e-240
ACCU_00245	Pseudogene candidate. Reason(s):ORF is 42.6%25 of the average length of hits to this gene.	hypothetical protein	-	-		-	-	-
ACCU_00250	-	hypothetical protein	-	-	-	-	-	-
ACCU_00255	-	4-hydroxy-4-methyl-2-oxoglutarate aldolase	K02553	K02553	K02553	K02553	regulator of ribonuclease activity A	1e-78
ACCU_00260	-	ATP-dependent Clp protease ATP-binding subunit ClpA	K03694	K03694	K03694	K03694	ATP-dependent Clp protease ATP-binding subunit ClpA	0
ACCU_00265	-	ATP-dependent Clp protease adapter protein ClpS	K06891	K06891	K06891	K06891	ATP-dependent Clp protease adaptor protein ClpS	1.9e-36
ACCU_00270	-	hypothetical protein	-	-	-	-	-	-
ACCU_00275	Pseudogene candidate. Reason(s):ORF is 35.2%25 of the average length of hits to this gene.	Transposase	-	-		-	-	-
ACCU_00280	Pseudogene candidate. Reason(s):ORF is 47.4%25 of the average length of hits to this gene.	hypothetical protein	-	-		-	-	-
ACCU_00285	Pseudogene candidate. Reason(s):ORF is 50.2%25 of the average length of hits to this gene.	hypothetical protein	-	-		-	-	-
ACCU_00290	Pseudogene candidate. Reason(s):ORF is 35.4%25 of the average length of hits to this gene.	hypothetical protein	-	-		-	-	-
ACCU_00295	-	2-C-methyl-D-erythritol 2,4-cyclodiphosphate synthase	K01770	-	K01770	-	-	-
ACCU_00300	-	2-C-methyl-D-erythritol 4-phosphate cytidylyltransferase	K00991	K00991	K00991	K00991	2-C-methyl-D-erythritol 4-phosphate cytidylyltransferase [EC:2.7.7.60]	8.3e-90
ACCU_00305	-	hypothetical protein	K06990	-	K06990	-	-	-
ACCU_00310	-	hypothetical protein	-	-	-	-	-	-
ACCU_00315	-	hypothetical protein	-	-		-	-	-
ACCU_00320	-	hypothetical protein	-	-		-	-	-
ACCU_00325	-	hypothetical protein	-	-	-	-	-	-
ACCU_00330	-	hypothetical protein	-	-	-	-	-	-
ACCU_00335	-	Acetyl-coenzyme A carboxylase carboxyl transferase subunit alpha 2	K01962	K01962	K01962	K01962	acetyl-CoA carboxylase carboxyl transferase subunit alpha [EC:6.4.1.2 2.1.3.15]	1.9e-164
ACCU_00340	-	tRNA(Ile)-lysidine synthase	K04075	K04075	K04075	K04075	tRNA(Ile)-lysidine synthase [EC:6.3.4.19]	7.1e-87
ACCU_00345	-	DNA-binding response regulator	-	-		-	-	-
ACCU_00350	-	histidine kinase	-	-		-	-	-
ACCU_00355	-	sodium ion-translocating decarboxylase subunit beta	K20509	K20509	K20509	K20509	carboxybiotin decarboxylase [EC:7.2.4.1]	9.3e-158
ACCU_00360	-	Oxaloacetate decarboxylase, gamma chain	-	-		-	-	-
ACCU_00365	-	Nucleoside diphosphate kinase	K00940	K00940	K00940	K00940	nucleoside-diphosphate kinase [EC:2.7.4.6]	8.9e-55
ACCU_00370	-	Dual-specificity RNA methyltransferase RlmN	K06941	K06941	K06941	K06941	23S rRNA (adenine2503-C2)-methyltransferase [EC:2.1.1.192]	5.4e-155
ACCU_00375	-	Type IV pilus biogenesis/stability protein PilW	K02656	K02656	K02656	K02656	type IV pilus assembly protein PilF	7.6e-60
ACCU_00380	-	HTH cro/C1-type domain-containing protein	K15539	K15539	K15539	K15539	cytoskeleton protein RodZ	1e-57
ACCU_00385	-	4-hydroxy-3-methylbut-2-en-1-yl diphosphate synthase (flavodoxin)	K03526	K03526	K03526	K03526	(E)-4-hydroxy-3-methylbut-2-enyl-diphosphate synthase [EC:1.17.7.1 1.17.7.3]	1.7e-129
ACCU_00390	-	Histidine--tRNA ligase	K01892	K01892	K01892	K01892	histidyl-tRNA synthetase [EC:6.1.1.21]	1.6e-107
ACCU_00395	-	Ancillary SecYEG translocon subunit	-	-		-	-	-
ACCU_00400	-	Outer membrane protein assembly factor BamB	K17713	K17713	K17713	K17713	outer membrane protein assembly factor BamB	4.8e-67
ACCU_00405	-	GTPase Der	K03977	K03977	K03977	K03977	GTPase	1.2e-185
ACCU_00410	-	hypothetical protein	-	-	-	-	-	-
ACCU_00415	-	hypothetical protein	-	-	-	-	-	-
ACCU_00420	-	Ribosomal RNA small subunit methyltransferase I	K07056	K07056	K07056	K07056	16S rRNA (cytidine1402-2'-O)-methyltransferase [EC:2.1.1.198]	7.2e-114
ACCU_00425	Pseudogene candidate. Reason(s):ORF is 38.3%25 of the average length of hits to this gene.	hypothetical protein	-	-		-	-	-
ACCU_00430	-	hypothetical protein	-	-	-	-	-	-
ACCU_00435	-	Dihydroorotase	K01465	-	K01465	-	-	-
ACCU_00440	Pseudogene candidate. Reason(s):ORF is 62.1%25 of the average length of hits to this gene.	hypothetical protein	-	-	-	-	-	-
ACCU_00450	-	Transcriptional regulator MraZ	K03925	K03925	K03925	K03925	transcriptional regulator MraZ	1.4e-42
ACCU_00455	-	Ribosomal RNA small subunit methyltransferase H	K03438	K03438	K03438	K03438	16S rRNA (cytosine1402-N4)-methyltransferase [EC:2.1.1.199]	3.1e-132
ACCU_00460	-	Cell division protein FtsL	K03586	K03586	K03586	K03586	cell division protein FtsL	1.1e-18
ACCU_00465	-	Peptidoglycan D,D-transpeptidase FtsI	K03587	K03587	K03587	K03587	cell division protein FtsI (penicillin-binding protein 3) [EC:3.4.16.4]	1.2e-216
ACCU_00470	-	UDP-N-acetylmuramoyl-L-alanyl-D-glutamate--2,6-diaminopimelate ligase	K01928	K01928	K01928	K01928	UDP-N-acetylmuramoyl-L-alanyl-D-glutamate--2,6-diaminopimelate ligase [EC:6.3.2.13]	2.8e-177
ACCU_00475	-	UDP-N-acetylmuramoyl-tripeptide--D-alanyl-D-alanine ligase	K01929	K01929	K01929	K01929	UDP-N-acetylmuramoyl-tripeptide--D-alanyl-D-alanine ligase [EC:6.3.2.10]	1.1e-150
ACCU_00480	-	phospho-N-acetylmuramoyl-pentapeptide-transferase	K01000	K01000	K01000	K01000	phospho-N-acetylmuramoyl-pentapeptide-transferase [EC:2.7.8.13]	3e-132
ACCU_00485	-	UDP-N-acetylmuramoylalanine--D-glutamate ligase	K01925	K01925	K01925	K01925	UDP-N-acetylmuramoylalanine--D-glutamate ligase [EC:6.3.2.9]	2.9e-162
ACCU_00490	-	putative lipid II flippase FtsW	K03588	K03588	K03588	K03588	peptidoglycan glycosyltransferase [EC:2.4.99.28]	4.9e-127
ACCU_00495	-	UDP-N-acetylglucosamine--N-acetylmuramyl-(pentapeptide) pyrophosphoryl-undecaprenol N-acetylglucosamine transferase	K02563	K02563	K02563	K02563	UDP-N-acetylglucosamine--N-acetylmuramyl-(pentapeptide) pyrophosphoryl-undecaprenol N-acetylglucosamine transferase [EC:2.4.1.227]	3.7e-126
ACCU_00500	-	UDP-N-acetylmuramate--L-alanine ligase	K01924	K01924	K01924	K01924	UDP-N-acetylmuramate--alanine ligase [EC:6.3.2.8]	5.5e-190
ACCU_00505	-	D-alanine--D-alanine ligase B	K01921	K01921	K01921	K01921	D-alanine-D-alanine ligase [EC:6.3.2.4]	8.3e-130
ACCU_00510	-	Cell division protein FtsQ	K03589	K03589	K03589	K03589	cell division protein FtsQ	7.1e-42
ACCU_00515	-	cell division protein FtsA	K03590	K03590	K03590	K03590	cell division protein FtsA	7e-166
ACCU_00520	-	cell division protein FtsZ	K03531	K03531	K03531	K03531	cell division protein FtsZ	1.3e-145
ACCU_00525	-	Oligopeptide-binding protein oppA	K02035	-	K02035	-	-	-
ACCU_00530	-	ABC transporter permease	K02033	-	K02033	-	-	-
ACCU_00535	-	ABC-type transporter, integral membrane subunit	K02034	-	K02034	-	-	-
ACCU_00540	-	ABC transporter domain-containing protein	K02031/K02032	K02031,K02032,K15558,K20386	K02031/K02032	K02031,K02032	peptide/nickel transport system ATP-binding protein,peptide/nickel transport system ATP-binding protein	2.1e-258,8.5e-146
ACCU_00545	-	Membrane-bound lytic murein transglycosylase D	K08307	K08307	K08307	K08307	peptidoglycan lytic transglycosylase D [EC:4.2.2.29]	4.8e-134
ACCU_00555	Pseudogene candidate. Reason(s):ORF is 53.3%25 of the average length of hits to this gene.	hypothetical protein	-	-	-	-	-	-
ACCU_00560	-	tRNA-cytidine(32) 2-sulfurtransferase	K14058	K14058	K14058	K14058	tRNA 2-thiocytidine biosynthesis protein TtcA	5e-145
ACCU_00565	-	Pteridine reductase	K03793	K03793,K14373,K14746,K18535,K19960,K23738	K03793	K03793	pteridine reductase [EC:1.5.1.33]	1.3e-107
ACCU_00570	-	hypothetical protein	-	-	-	-	-	-
ACCU_00575	-	hypothetical protein	-	-	-	-	-	-
ACCU_00580	-	hypothetical protein	-	-		-	-	-
ACCU_00585	-	Multifunctional CCA protein	K00974	K00974	K00974	K00974	tRNA nucleotidyltransferase (CCA-adding enzyme) [EC:2.7.7.72 3.1.3.- 3.1.4.-]	4.2e-88
ACCU_00590	-	N-acetyl-alpha-D-glucosaminyl-diphospho-ditrans, octacis-undecaprenol 4-epimerase	-	-		-	-	-
ACCU_00595	-	Soluble lytic murein transglycosylase	K08309	K08309	K08309	K08309	peptidoglycan lytic transglycosylase [EC:4.2.2.29]	3.3e-125
ACCU_00600	-	hypothetical protein	-	-	-	-	-	-
ACCU_00605	-	5-formyltetrahydrofolate cyclo-ligase	K01934	K01934	K01934	K01934	5-formyltetrahydrofolate cyclo-ligase [EC:6.3.3.2]	7.3e-40
ACCU_00610	Pseudogene candidate. Reason(s):ORF is 6.7%25 of the average length of hits to this gene.	hypothetical protein	-	-		-	-	-
ACCU_00615	-	Pyruvate:ferredoxin oxidoreductase or related 2-oxoacid:ferredoxin oxidoreductase, gamma subunit	K00172	K00172	K00172	K00172	pyruvate ferredoxin oxidoreductase gamma subunit [EC:1.2.7.1]	2.2e-71
ACCU_00620	-	Pyruvate:ferredoxin oxidoreductase or related 2-oxoacid:ferredoxin oxidoreductase, alpha subunit	K00169	K00169	K00169	K00169	pyruvate ferredoxin oxidoreductase alpha subunit [EC:1.2.7.1]	7.9e-177
ACCU_00625	-	Pyruvate:ferredoxin oxidoreductase or related 2-oxoacid:ferredoxin oxidoreductase, beta subunit	K00170	K00170	K00170	K00170	pyruvate ferredoxin oxidoreductase beta subunit [EC:1.2.7.1]	7.4e-131
ACCU_00630	-	Pyruvate:ferredoxin oxidoreductase or related 2-oxoacid:ferredoxin oxidoreductase, delta subunit	-	-		-	-	-
ACCU_00635	-	hypothetical protein	K01006	K01006	K01006	K01006	pyruvate, orthophosphate dikinase [EC:2.7.9.1]	0
ACCU_00640	-	Queuine tRNA-ribosyltransferase	K00773	K00773	K00773	K00773	queuine tRNA-ribosyltransferase [EC:2.4.2.29]	1.3e-201
ACCU_00645	-	hypothetical protein	K03210	K03210	K03210	K03210	preprotein translocase subunit YajC	1e-35
ACCU_00650	-	Protein translocase subunit SecD	K03072	K03072	K03072	K03072	preprotein translocase subunit SecD	3.6e-150
ACCU_00655	-	Protein-export membrane protein SecF	K03074	K03074	K03074	K03074	preprotein translocase subunit SecF	3.5e-111
ACCU_00660	Pseudogene candidate. Reason(s):ORF is 30.6%25 of the average length of hits to this gene.	hypothetical protein	-	-	-	-	-	-
ACCU_00665	-	hypothetical protein	-	-	-	-	-	-
ACCU_00670	-	hypothetical protein	-	-		-	-	-
ACCU_00675	-	hypothetical protein	-	-	-	-	-	-
ACCU_00680	-	Beta-ketoacyl-acyl-carrier-protein synthase I	K00344	K00344,K16394,K16418,K16450,K27305	K00344	K00344	NADPH:quinone reductase [EC:1.6.5.5]	2.6e-88
ACCU_00685	-	Crotonyl-CoA carboxylase/reductase	K14446	K14446	K14446	K14446	crotonyl-CoA carboxylase/reductase [EC:1.3.1.85]	3.7e-217
ACCU_00690	-	Putative GTPase	K07588	K07588	K07588	K07588	GTPase [EC:3.6.5.-]	1.2e-88
ACCU_00695	-	Methylmalonyl-CoA mutase	K14447	K14447	K14447	K14447	ethylmalonyl-CoA mutase [EC:5.4.99.63]	0
ACCU_00700	-	Beta-methylmalyl-CoA dehydratase	K14449	K14449	K14449	K14449	2-methylfumaryl-CoA hydratase [EC:4.2.1.148]	3.9e-99
ACCU_00705	-	(2S)-methylsuccinyl-CoA dehydrogenase	K14448	K14448	K14448	K14448	(2S)-methylsuccinyl-CoA dehydrogenase [EC:1.3.8.12]	1.5e-199
ACCU_00710	-	Phosphoenolpyruvate kinase	-	-		-	-	-
ACCU_00715	Pseudogene candidate. Reason(s):ORF is 45.6%25 of the average length of hits to this gene.	hypothetical protein	-	-		-	-	-
ACCU_00720	-	Malonyl-[acyl-carrier protein] O-methyltransferase	K02169	K02169	K02169	K02169	malonyl-CoA O-methyltransferase [EC:2.1.1.197]	5.9e-81
ACCU_00725	-	Biotin synthase	K01012	K01012	K01012	K01012	biotin synthase [EC:2.8.1.6]	1.2e-160
ACCU_00730	-	hypothetical protein	-	-	-	-	-	-
ACCU_00735	Pseudogene candidate. Reason(s):ORF is 12.9%25 of the average length of hits to this gene.	hypothetical protein	-	-		-	-	-
ACCU_00740	-	hypothetical protein	-	-	-	-	-	-
ACCU_00745	-	DNA polymerase III subunit epsilon	K02342	K02342,K09951	K02342	K02342,K09951	DNA polymerase III subunit epsilon [EC:2.7.7.7],CRISPR-associated protein Cas2	7.1e-53,6.6e-16
ACCU_00750	-	Ribonuclease H	K03469	K03469	K03469	K03469	ribonuclease HI [EC:3.1.26.4]	1.8e-61
ACCU_00755	-	SAM-dependent methyltransferase	-	-		-	-	-
ACCU_00760	-	Hydroxyacylglutathione hydrolase	K01069	K01069	K01069	K01069	hydroxyacylglutathione hydrolase [EC:3.1.2.6]	5.6e-88
ACCU_00765	-	hypothetical protein	-	-	-	-	-	-
ACCU_00770	-	hypothetical protein	-	-	-	-	-	-
ACCU_00775	-	hypothetical protein	-	-		-	-	-
ACCU_00780	-	hypothetical protein	-	-		-	-	-
ACCU_00785	-	hypothetical protein	K02015	K02015	K02015	K02015	iron complex transport system permease protein	2.5e-107
ACCU_00790	-	ABC transporter domain-containing protein	K02013	K02013,K15558,K20386	K02013	K02013	iron complex transport system ATP-binding protein [EC:7.2.2.-]	1.6e-81
ACCU_00795	-	Hemerythrin-like metal-binding protein	K07216	K07216		K07216	hemerythrin	1.4e-19
ACCU_00800	-	hypothetical protein	-	-	-	-	-	-
ACCU_00805	-	Putative ABC transporter ATP-binding protein YheS	K06158	K06158,K15558,K20386	K06158	K06158	ATP-binding cassette, subfamily F, member 3	1.9e-206
ACCU_00810	-	Formyltetrahydrofolate deformylase	K01433	K01433	K01433	K01433	formyltetrahydrofolate deformylase [EC:3.5.1.10]	2.5e-131
ACCU_00815	-	Phosphoserine phosphatase ThrH	K02203	K02203	K02203	K02203	phosphoserine / homoserine phosphotransferase [EC:3.1.3.3 2.7.1.39]	4.7e-96
ACCU_00820	-	hypothetical protein	-	-	-	-	-	-
ACCU_00825	Pseudogene candidate. Reason(s):ORF is 19.8%25 of the average length of hits to this gene.	hypothetical protein	-	-		-	-	-
ACCU_00830	-	hypothetical protein	-	-		-	-	-
ACCU_00835	Pseudogene candidate. Reason(s):ORF is 45.2%25 of the average length of hits to this gene.	hypothetical protein	-	-	-	-	-	-
ACCU_00840	-	tRNA dimethylallyltransferase	K00791	K00791	K00791	K00791	tRNA dimethylallyltransferase [EC:2.5.1.75]	4.5e-96
ACCU_00845	-	DNA mismatch repair protein MutL	K03572	K03572	K03572	K03572	DNA mismatch repair protein MutL	4.1e-218
ACCU_00850	-	DedA family protein	K03975	K03975	K03975	K03975	membrane-associated protein	2.1e-78
ACCU_00855	-	Phosphoribosylglycinamide formyltransferase	K11175	K11175	K11175	K11175	phosphoribosylglycinamide formyltransferase 1 [EC:2.1.2.2]	1.6e-92
ACCU_00860	-	hypothetical protein	-	-	-	-	-	-
ACCU_00865	Pseudogene candidate. Reason(s):ORF is 140.8%25 of the average length of hits to this gene.	hypothetical protein	K03500	K03500	K03500	K03500	16S rRNA (cytosine967-C5)-methyltransferase [EC:2.1.1.176]	1.3e-130
ACCU_00870	-	Mechanosensitive ion channel	-	-		-	-	-
ACCU_00875	-	Serine acetyltransferase	K00640	K00640	K00640	K00640	serine O-acetyltransferase [EC:2.3.1.30]	4.9e-99
ACCU_00880	-	DNA-binding protein	K13643	K13643	K13643	K13643	Rrf2 family transcriptional regulator, iron-sulfur cluster assembly transcription factor	6.4e-75
ACCU_00885	-	cysteine desulfurase	K04487	K04487	K04487	K04487	cysteine desulfurase [EC:2.8.1.7]	2e-144
ACCU_00890	-	Cysteine desulfurase IscS	K04487	K04487	K04487	K04487	cysteine desulfurase [EC:2.8.1.7]	1.5e-185
ACCU_00895	-	Fe-S cluster assembly scaffold protein IscU, NifU family	K04488	-	K04488	-	-	-
ACCU_00900	-	iron-sulfur cluster assembly protein IscA	K13628	K13628	K13628	K13628	iron-sulfur cluster assembly protein	1.6e-46
ACCU_00905	-	Co-chaperone HscB-like protein	K04082	K04082	K04082	K04082	molecular chaperone HscB	6.2e-50
ACCU_00910	-	Chaperone HscA-like protein	K04044	K04044	K04044	K04044	molecular chaperone HscA	7.1e-272
ACCU_00915	-	2Fe-2S ferredoxin	K04755	K04755	K04755	K04755	ferredoxin, 2Fe-2S	1.3e-34
ACCU_00920	-	Protein IscX	-	-		-	-	-
ACCU_00925	-	hypothetical protein	-	-	-	-	-	-
ACCU_00930	-	Protein Smg-like protein	K03747	K03747	K03747	K03747	Smg protein	4.1e-48
ACCU_00935	Pseudogene candidate. Reason(s):ORF is 18.6%25 of the average length of hits to this gene.	hypothetical protein	-	-	-	-	-	-
ACCU_00940	Pseudogene candidate. Reason(s):ORF is 39.6%25 of the average length of hits to this gene.	hypothetical protein	-	-		-	-	-
ACCU_00945	-	hypothetical protein	-	-	-	-	-	-
ACCU_00950	-	Endonuclease YhcR	K01081	K01081	K01081	K01081	5'-nucleotidase [EC:3.1.3.5]	6.1e-58
ACCU_00955	-	DNA topoisomerase 4 subunit B	K02622	-	K02622	-	-	-
ACCU_00960	Pseudogene candidate. Reason(s):ORF is 136.8%25 of the average length of hits to this gene.	hypothetical protein	-	-		-	-	-
ACCU_00965	Pseudogene candidate. Reason(s):ORF is 28.7%25 of the average length of hits to this gene.	hypothetical protein	-	-	-	-	-	-
ACCU_00970	-	hypothetical protein	-	-		-	-	-
ACCU_00975	-	Partial Fumarate and nitrate reduction regulatory protein	-	-		-	-	-
ACCU_00980	-	hypothetical protein	-	-		-	-	-
ACCU_00985	-	Oxygen-independent coproporphyrinogen III oxidase	K02495	K02495	K02495	K02495	oxygen-independent coproporphyrinogen III oxidase [EC:1.3.98.3]	7.7e-182
ACCU_00990	-	Urease accessory protein UreH-like transmembrane domain-containing protein	K09792	K09792	K09792	K09792	uncharacterized protein	3.3e-60
ACCU_00995	-	Lead, cadmium, zinc and mercury transporting ATPase	K17686	K17686	K17686	K17686	P-type Cu+ transporter [EC:7.2.2.8]	1.3e-282
ACCU_01000	-	HMA domain-containing protein	K07213	-	K07213	-	-	-
ACCU_01005	-	hypothetical protein	-	-	-	-	-	-
ACCU_01010	Pseudogene candidate. Reason(s):ORF is 34.3%25 of the average length of hits to this gene.	hypothetical protein	-	-		-	-	-
ACCU_01015	-	hypothetical protein	-	-	-	-	-	-
ACCU_01020	Pseudogene candidate. Reason(s):ORF is 23.5%25 of the average length of hits to this gene.	hypothetical protein	-	-		-	-	-
ACCU_01025	Pseudogene candidate. Reason(s):ORF is 60.6%25 of the average length of hits to this gene.	Integrase catalytic domain-containing protein	-	-		-	-	-
ACCU_01030	-	23S rRNA (uracil(1939)-C(5))-methyltransferase RlmD	K03215	K03215	K03215	K03215	23S rRNA (uracil1939-C5)-methyltransferase [EC:2.1.1.190]	3.9e-134
ACCU_01035	Pseudogene candidate. Reason(s):ORF is 55.0%25 of the average length of hits to this gene.	hypothetical protein	-	-	-	-	-	-
ACCU_01040	-	hypothetical protein	-	-	-	-	-	-
ACCU_01045	Pseudogene candidate. Reason(s):ORF is 38.5%25 of the average length of hits to this gene.	hypothetical protein	-	-		-	-	-
ACCU_01050	-	translational GTPase TypA	K06207	K06207	K06207	K06207	GTP-binding protein	1.7e-295
ACCU_01055	-	Capsular glucan synthase GlgA	K16148	K16148,K23101		K16148	alpha-maltose-1-phosphate synthase [EC:2.4.1.342]	5.7e-122
ACCU_01060	-	Alpha-1,4-glucan:maltose-1-phosphate maltosyltransferase	K16147	K16147	K16147	K16147	starch synthase (maltosyl-transferring) [EC:2.4.99.16]	2.3e-278
ACCU_01065	-	Alpha-1,4 glucan phosphorylase	K00688	K00688	K00688	K00688	glycogen phosphorylase [EC:2.4.1.1]	0
ACCU_01070	-	Dihydrolipoyl dehydrogenase	K00382	K00382	K00382	K00382	dihydrolipoyl dehydrogenase [EC:1.8.1.4]	2.3e-188
ACCU_01075	-	hypothetical protein	-	-	-	-	-	-
ACCU_01080	-	Dihydrolipoyllysine-residue succinyltransferase component of 2-oxoglutarate dehydrogenase complex	K00658	K00658	K00658	K00658	2-oxoglutarate dehydrogenase E2 component (dihydrolipoamide succinyltransferase) [EC:2.3.1.61]	1.4e-184
ACCU_01085	-	2-oxoglutarate dehydrogenase E1 component	K00164	K00164	K00164	K00164	2-oxoglutarate dehydrogenase E1 component [EC:1.2.4.2]	0
ACCU_01090	-	Copper chaperone PCu(A)C	K09796	K09796	K09796	K09796	periplasmic copper chaperone A	9.9e-39
ACCU_01095	Pseudogene candidate. Reason(s):ORF is 41.7%25 of the average length of hits to this gene.	hypothetical protein	K07152	K07152		K07152	protein SCO1	3.7e-20
ACCU_01100	-	hypothetical protein	-	-	-	-	-	-
ACCU_01105	-	hypothetical protein	-	-	-	-	-	-
ACCU_01110	-	Energy-coupling factor transporter transmembrane protein EcfT	-	-		-	-	-
ACCU_01115	-	tRNA pseudouridine synthase A	K06173	K06173	K06173	K06173	tRNA pseudouridine38-40 synthase [EC:5.4.99.12]	1.7e-79
ACCU_01120	-	fumarate reductase subunit FrdD	K00247	K00247	K00247	K00247	succinate dehydrogenase subunit D	6e-43
ACCU_01125	-	Fumarate reductase subunit C	K00246	K00246	K00246	K00246	succinate dehydrogenase subunit C	7.5e-38
ACCU_01130	-	succinate dehydrogenase/fumarate reductase iron-sulfur subunit	K00245	K00240,K00245	K00245	K00245,K00240	succinate dehydrogenase iron-sulfur subunit [EC:1.3.5.1],succinate dehydrogenase iron-sulfur subunit [EC:1.3.5.1]	1.8e-116,1.3e-73
ACCU_01135	-	fumarate reductase (quinol) flavoprotein subunit	K00244	K00244	K00244	K00244	succinate dehydrogenase flavoprotein subunit [EC:1.3.5.1]	3.7e-288
ACCU_01140	-	Demethylmenaquinone methyltransferase	-	-		-	-	-
ACCU_01145	-	hypothetical protein	-	-	-	-	-	-
ACCU_01150	-	L-amino acid N-acyltransferase MnaT	K09181	K01905,K09181,K24012	K09181	K09181,K24012	acetyltransferase,acetate---CoA ligase (ADP-forming) [EC:6.2.1.13]	0,9.8e-237
ACCU_01155	-	hypothetical protein	-	-	-	-	-	-
ACCU_01160	Pseudogene candidate. Reason(s):ORF is 23.4%25 of the average length of hits to this gene.	hypothetical protein	-	-		-	-	-
ACCU_01165	Pseudogene candidate. Reason(s):ORF is 45.0%25 of the average length of hits to this gene.	hypothetical protein	K06917	K06917		K06917	tRNA 2-selenouridine synthase [EC:2.9.1.3]	1.1e-44
ACCU_01170	-	hypothetical protein	-	-	-	-	-	-
ACCU_01175	-	peptidoglycan lytic exotransglycosylase	K08304	K08304	K08304	K08304	peptidoglycan lytic transglycosylase A [EC:4.2.2.29]	4.3e-154
ACCU_01180	Pseudogene candidate. Reason(s):ORF is 23.9%25 of the average length of hits to this gene.	hypothetical protein	-	-		-	-	-
ACCU_01185	-	hypothetical protein	-	-	-	-	-	-
ACCU_01190	Pseudogene candidate. Reason(s):ORF is 25.3%25 of the average length of hits to this gene.	hypothetical protein	-	-		-	-	-
ACCU_01195	Pseudogene candidate. Reason(s):ORF is 31.9%25 of the average length of hits to this gene.	hypothetical protein	K09933	K09933		K09933	MtfA peptidase	2.9e-27
ACCU_01200	-	hypothetical protein	-	-		-	-	-
ACCU_01205	-	hypothetical protein	-	-		-	-	-
ACCU_01210	-	hypothetical protein	K00951	-	K00951	-	-	-
ACCU_01215	Pseudogene candidate. Reason(s):ORF is 25.3%25 of the average length of hits to this gene.	hypothetical protein	-	-		-	-	-
ACCU_01220	-	hypothetical protein	-	-	-	-	-	-
ACCU_01225	Pseudogene candidate. Reason(s):ORF is 37.7%25 of the average length of hits to this gene.	hypothetical protein	-	-		-	-	-
ACCU_01230	-	Alanine racemase	K01775	K01775,K20707	K01775	K01775	alanine racemase [EC:5.1.1.1]	6.3e-123
ACCU_01235	-	DNA repair protein RadA	K04485	K04485	K04485	K04485	DNA repair protein RadA/Sms	3.5e-204
ACCU_01240	-	hypothetical protein	-	-	-	-	-	-
ACCU_01245	-	hypothetical protein	-	-	-	-	-	-
ACCU_01250	-	hypothetical protein	-	-	-	-	-	-
ACCU_01255	Pseudogene candidate. Reason(s):ORF is 10.2%25 of the average length of hits to this gene.	hypothetical protein	-	-		-	-	-
ACCU_01260	-	hypothetical protein	-	-		-	-	-
ACCU_01265	-	Outer membrane protein assembly factor BamD, BamD/ComL family	K05807	K05807	K05807	K05807	outer membrane protein assembly factor BamD	1.1e-96
ACCU_01270	-	Pseudouridine synthase	K06180	K06180	K06180	K06180	23S rRNA pseudouridine1911/1915/1917 synthase [EC:5.4.99.23]	7.4e-121
ACCU_01275	-	Purine nucleoside phosphorylase PA4543	K05810	K05810	K05810	K05810	purine-nucleoside/S-methyl-5'-thioadenosine phosphorylase / adenosine deaminase [EC:2.4.2.1 2.4.2.28 3.5.4.4]	3.2e-85
ACCU_01280	-	hypothetical protein	-	-		-	-	-
ACCU_01285	-	hypothetical protein	-	-	-	-	-	-
ACCU_01290	-	L-aspartate oxidase 1	K00278	K00278	K00278	K00278	L-aspartate oxidase [EC:1.4.3.16]	1.3e-238
ACCU_01295	-	hypothetical protein	-	-	-	-	-	-
ACCU_01300	-	3-oxoacyl-[acyl-carrier-protein] synthase 2	K09458	K09458,K14371,K16030,K16031,K16032,K16110,K16394,K16418,K16419,K16450,K21254,K23365,K23367,K23744,K24528,K24557,K24559,K24567,K24568,K24569,K26576,K27305	K09458	K09458	3-oxoacyl-[acyl-carrier-protein] synthase II [EC:2.3.1.179]	3.3e-185
ACCU_01305	-	acyl carrier protein	K02078	K02078	K02078	K02078	acyl carrier protein	5.6e-31
ACCU_01310	-	3-oxoacyl-[acyl-carrier-protein] reductase	K00059	K00059,K14373,K14746,K15869,K18535,K19960,K23738	K00059	K00059	3-oxoacyl-[acyl-carrier protein] reductase [EC:1.1.1.100]	2.1e-99
ACCU_01315	-	Malonyl CoA-acyl carrier protein transacylase	K00645	K00645,K14371,K16030,K16031,K16110,K16394,K16418,K16419,K16450,K23365,K23367,K23744,K24528,K24557,K24559,K24567,K24568,K24569,K26569,K27305	K00645	K00645	[acyl-carrier-protein] S-malonyltransferase [EC:2.3.1.39]	2e-110
ACCU_01320	-	Beta-ketoacyl-[acyl-carrier-protein] synthase III	K00648	K00648	K00648	K00648	3-oxoacyl-[acyl-carrier-protein] synthase III [EC:2.3.1.180]	6e-135
ACCU_01325	-	Phosphate acyltransferase	K03621	K03621	K03621	K03621	phosphate acyltransferase [EC:2.3.1.274]	1e-144
ACCU_01330	-	Large ribosomal subunit protein bL32	K02911	K02911	K02911	K02911	large subunit ribosomal protein L32	4.7e-15
ACCU_01335	-	Large ribosomal RNA subunit accumulation protein YceD	K07040	K07040	K07040	K07040	DUF177 domain-containing protein	1.8e-24
ACCU_01340	-	hypothetical protein	-	-	-	-	-	-
ACCU_01345	-	hypothetical protein	-	-	-	-	-	-
ACCU_01350	-	hypothetical protein	-	-	-	-	-	-
ACCU_01355	-	hypothetical protein	-	-	-	-	-	-
ACCU_01360	-	RecBCD enzyme subunit RecD	K03581	K03581	K03581	K03581	exodeoxyribonuclease V alpha subunit [EC:3.1.11.5]	2.2e-172
ACCU_01365	-	RecBCD enzyme subunit RecB	K03582	K03582	K03582	K03582	exodeoxyribonuclease V beta subunit [EC:3.1.11.5]	0
ACCU_01370	-	RecBCD enzyme subunit RecC	K03583	K03583	K03583	K03583	exodeoxyribonuclease V gamma subunit [EC:3.1.11.5]	9.9e-298
ACCU_01375	-	hypothetical protein	-	-	-	-	-	-
ACCU_01380	Pseudogene candidate. Reason(s):ORF is 19.0%25 of the average length of hits to this gene.	hypothetical protein	-	-	-	-	-	-
ACCU_01385	Pseudogene candidate. Reason(s):ORF is 35.3%25 of the average length of hits to this gene.	hypothetical protein	-	-		-	-	-
ACCU_01390	-	OmpA-like domain-containing protein	K03286	K03286	K03286	K03286	OmpA-OmpF porin, OOP family	3.7e-38
ACCU_01395	-	Ubiquinone biosynthesis O-methyltransferase	K00568	K00568	K00568	K00568	2-polyprenyl-6-hydroxyphenyl methylase / 3-demethylubiquinone-9 3-methyltransferase [EC:2.1.1.222 2.1.1.64]	7e-105
ACCU_01400	Pseudogene candidate. Reason(s):ORF is 37.1%25 of the average length of hits to this gene.	hypothetical protein	-	-		-	-	-
ACCU_01405	-	hypothetical protein	-	-		-	-	-
ACCU_01410	Pseudogene candidate. Reason(s):ORF is 10.1%25 of the average length of hits to this gene.	hypothetical protein	-	-		-	-	-
ACCU_01415	-	hypothetical protein	-	-		-	-	-
ACCU_01420	-	hypothetical protein	-	-	-	-	-	-
ACCU_01425	Pseudogene candidate. Reason(s):ORF is 15.7%25 of the average length of hits to this gene.	hypothetical protein	-	-		-	-	-
ACCU_01430	-	Formate hydrogenlyase component B	K12137	K12137	K12137	K12137	hydrogenase-4 component B [EC:1.-.-.-]	1.5e-206
ACCU_01435	-	Formate hydrogenlyase	-	-		-	-	-
ACCU_01440	-	Hydrogenase-4 component E	K12140	K12140	K12140	K12140	hydrogenase-4 component E [EC:1.-.-.-]	2.1e-80
ACCU_01445	-	NADH:quinone oxidoreductase/Mrp antiporter membrane subunit domain-containing protein	K12141	K12141	K12141	K12141	hydrogenase-4 component F [EC:1.-.-.-]	4.2e-174
ACCU_01450	-	Formate hydrogenlyase subunit 5	-	-		-	-	-
ACCU_01455	-	HyqI	-	-		-	-	-
ACCU_01460	-	hypothetical protein	-	-		-	-	-
ACCU_01465	-	hypothetical protein	-	-	-	-	-	-
ACCU_01470	-	hypothetical protein	-	-		-	-	-
ACCU_01475	Pseudogene candidate. Reason(s):ORF is 39.6%25 of the average length of hits to this gene.	hypothetical protein	-	-		-	-	-
ACCU_01480	Pseudogene candidate. Reason(s):ORF is 20.6%25 of the average length of hits to this gene.	hypothetical protein	-	-	-	-	-	-
ACCU_01485	Pseudogene candidate. Reason(s):ORF is 18.4%25 of the average length of hits to this gene.	hypothetical protein	-	-	-	-	-	-
ACCU_01490	Pseudogene candidate. Reason(s):ORF is 34.4%25 of the average length of hits to this gene.	hypothetical protein	-	-		-	-	-
ACCU_01495	-	hypothetical protein	-	-	-	-	-	-
ACCU_01500	-	hypothetical protein	-	-	-	-	-	-
ACCU_01505	-	type I glutamate--ammonia ligase	K01915	K01915	K01915	K01915	glutamine synthetase [EC:6.3.1.2]	9.2e-109
ACCU_01510	-	23S rRNA (guanosine-2'-O-)-methyltransferase RlmB	K03218	K03218	K03218	K03218	23S rRNA (guanosine2251-2'-O)-methyltransferase [EC:2.1.1.185]	2.4e-91
ACCU_01515	Pseudogene candidate. Reason(s):ORF is 12.1%25 of the average length of hits to this gene.	hypothetical protein	-	-		-	-	-
ACCU_01520	-	hypothetical protein	-	-		-	-	-
ACCU_01525	Pseudogene candidate. Reason(s):ORF is 30.1%25 of the average length of hits to this gene.	Tr-type G domain-containing protein	-	-		-	-	-
ACCU_01530	Pseudogene candidate. Reason(s):ORF is 34.9%25 of the average length of hits to this gene.	hypothetical protein	-	-		-	-	-
ACCU_01535	Pseudogene candidate. Reason(s):ORF is 13.7%25 of the average length of hits to this gene.	hypothetical protein	-	-		-	-	-
ACCU_01540	Pseudogene candidate. Reason(s):ORF is 41.4%25 of the average length of hits to this gene.	Sulfate adenylyltransferase subunit 2	-	-		-	-	-
ACCU_01545	-	hypothetical protein	-	-		-	-	-
ACCU_01550	-	hypothetical protein	-	-	-	-	-	-
ACCU_01555	Pseudogene candidate. Reason(s):ORF is 38.2%25 of the average length of hits to this gene.	hypothetical protein	-	-		-	-	-
ACCU_01560	Pseudogene candidate. Reason(s):ORF is 38.5%25 of the average length of hits to this gene.	hypothetical protein	-	-		-	-	-
ACCU_01565	-	hypothetical protein	-	-		-	-	-
ACCU_01570	-	hypothetical protein	-	-		-	-	-
ACCU_01575	Pseudogene candidate. Reason(s):ORF is 59.4%25 of the average length of hits to this gene.	hypothetical protein	-	-		-	-	-
ACCU_01580	Pseudogene candidate. Reason(s):ORF is 43.9%25 of the average length of hits to this gene.	hypothetical protein	-	-	-	-	-	-
ACCU_01585	Pseudogene candidate. Reason(s):ORF is 59.7%25 of the average length of hits to this gene.	hypothetical protein	K13634	-	K13634	-	-	-
ACCU_01590	-	hypothetical protein	-	-	-	-	-	-
ACCU_01595	Pseudogene candidate. Reason(s):ORF is 36.5%25 of the average length of hits to this gene.	hypothetical protein	-	-	-	-	-	-
ACCU_01600	-	FlgN protein	-	-		-	-	-
ACCU_01605	-	hypothetical protein	-	-		-	-	-
ACCU_01610	-	hypothetical protein	-	-	-	-	-	-
ACCU_01615	Pseudogene candidate. Reason(s):ORF is 20.8%25 of the average length of hits to this gene.	hypothetical protein	-	-		-	-	-
ACCU_01620	Pseudogene candidate. Reason(s):ORF is 59.2%25 of the average length of hits to this gene.	hypothetical protein	-	-		-	-	-
ACCU_01625	Pseudogene candidate. Reason(s):ORF is 24.7%25 of the average length of hits to this gene.	Putative oxidoreductase YdbC	-	-		-	-	-
ACCU_01630	Pseudogene candidate. Reason(s):ORF is 23.2%25 of the average length of hits to this gene.	hypothetical protein	-	-		-	-	-
ACCU_01635	-	hypothetical protein	-	-		-	-	-
ACCU_01640	Pseudogene candidate. Reason(s):ORF is 35.9%25 of the average length of hits to this gene.	hypothetical protein	-	-		-	-	-
ACCU_01650	Pseudogene candidate. Reason(s):ORF is 21.0%25 of the average length of hits to this gene.	hypothetical protein	-	-		-	-	-
ACCU_01655	-	hypothetical protein	-	-	-	-	-	-
ACCU_01660	-	ATP-binding protein Uup	K15738	K15558,K15738,K20386	K15738	K15738	ABC transport system ATP-binding/permease protein	2.7e-259
ACCU_01665	Pseudogene candidate. Reason(s):ORF is 37.5%25 of the average length of hits to this gene.	hypothetical protein	-	-	-	-	-	-
ACCU_01670	-	Aminotransferase	K14267	K14267,K20615	K14267	K14267	N-succinyldiaminopimelate aminotransferase [EC:2.6.1.17]	2.5e-144
ACCU_01675	-	2,3,4,5-tetrahydropyridine-2,6-dicarboxylate N-succinyltransferase	K00674	K00674	K00674	K00674	2,3,4,5-tetrahydropyridine-2,6-dicarboxylate N-succinyltransferase [EC:2.3.1.117]	4.5e-88
ACCU_01680	-	hypothetical protein	-	-		-	-	-
ACCU_01685	-	hypothetical protein	-	-		-	-	-
ACCU_01690	Pseudogene candidate. Reason(s):ORF is 48.8%25 of the average length of hits to this gene.	hypothetical protein	-	-		-	-	-
ACCU_01695	-	Succinyl-diaminopimelate desuccinylase	K01439	K01439	K01439	K01439	succinyl-diaminopimelate desuccinylase [EC:3.5.1.18]	3.3e-107
ACCU_01700	-	Ribosomal protein uL3 glutamine methyltransferase	K07320	K07320	K07320	K07320	ribosomal protein L3 glutamine methyltransferase [EC:2.1.1.298]	4.3e-140
ACCU_01705	-	Aminopeptidase N	K01256	K01256	K01256	K01256	aminopeptidase N [EC:3.4.11.2]	2.6e-255
ACCU_01710	-	hypothetical protein	-	-	-	-	-	-
ACCU_01725	-	hypothetical protein	-	-	-	-	-	-
ACCU_01730	Pseudogene candidate. Reason(s):ORF is 54.5%25 of the average length of hits to this gene.	hypothetical protein	-	-		-	-	-
ACCU_01735	-	hypothetical protein	-	-		-	-	-
ACCU_01740	-	hypothetical protein	-	-		-	-	-
ACCU_01745	-	Ribose-5-phosphate isomerase A	K01807	K01807	K01807	K01807	ribose 5-phosphate isomerase A [EC:5.3.1.6]	7.3e-77
ACCU_01750	-	putative Fe(2+)-trafficking protein	-	-		-	-	-
ACCU_01755	-	Amino-acid acetyltransferase	K14682	K14682	K14682	K14682	amino-acid N-acetyltransferase [EC:2.3.1.1]	4.1e-171
ACCU_01760	-	Polyphosphate:AMP phosphotransferase	K23753	K23753	K23753	K23753	AMP-polyphosphate phosphotransferase [EC:2.7.4.33]	3.3e-158
ACCU_01765	-	hypothetical protein	-	-	-	-	-	-
ACCU_01770	Pseudogene candidate. Reason(s):ORF is 180.7%25 of the average length of hits to this gene.	hypothetical protein	-	-		-	-	-
ACCU_01775	-	Inositol-1-monophosphatase	K01092	-	K01092	-	-	-
ACCU_01780	-	hypothetical protein	-	-	-	-	-	-
ACCU_01785	Pseudogene candidate. Reason(s):ORF is 23.1%25 of the average length of hits to this gene.	hypothetical protein	-	-	-	-	-	-
ACCU_01790	-	Iron-sulfur cluster carrier protein	K03593	K03593	K03593	K03593	ATP-binding protein involved in chromosome partitioning	8.2e-140
ACCU_01795	Pseudogene candidate. Reason(s):ORF is 35.9%25 of the average length of hits to this gene.	hypothetical protein	-	-		-	-	-
ACCU_01800	-	hypothetical protein	-	-		-	-	-
ACCU_01805	-	hypothetical protein	-	-	-	-	-	-
ACCU_01810	-	hypothetical protein	-	-	-	-	-	-
ACCU_01815	-	Undecaprenyl phosphate-alpha-4-amino-4-deoxy-L-arabinose arabinosyl transferase	-	-		-	-	-
ACCU_01820	-	4-amino-4-deoxy-L-arabinose transferase	-	-		-	-	-
ACCU_01825	-	Aminotransferase DegT	K12630,K20572,K21326,K26217	K12630,K20572,K21326,K26217		-	-	-
ACCU_01830	-	Undecaprenyl-phosphate 4-deoxy-4-formamido-L-arabinose transferase	K10012	K10012	K10012	K10012	undecaprenyl-phosphate 4-deoxy-4-formamido-L-arabinose transferase [EC:2.4.2.53]	4.2e-154
ACCU_01835	-	Bifunctional polymyxin resistance protein ArnA	K00604	-	K00604	-	-	-
ACCU_01840	-	Bifunctional polymyxin resistance protein ArnA (Polymyxin resistanceprotein pmrI)	-	-		-	-	-
ACCU_01845	-	Chitooligosaccharide deacetylase	K13014	K13014	K13014	K13014	undecaprenyl phosphate-alpha-L-ara4FN deformylase [EC:3.5.1.-]	4.3e-126
ACCU_01850	Pseudogene candidate. Reason(s):ORF is 28.5%25 of the average length of hits to this gene.	hypothetical protein	-	-		-	-	-
ACCU_01855	-	Extracellular solute-binding protein	K02027	-	K02027	-	-	-
ACCU_01860	-	hypothetical protein	-	-	-	-	-	-
ACCU_01865	Pseudogene candidate. Reason(s):ORF is 36.3%25 of the average length of hits to this gene.	hypothetical protein	-	-		-	-	-
ACCU_01870	-	Enolase	K01689	K01689	K01689	K01689	enolase 1/2/3 [EC:4.2.1.11]	1.3e-212
ACCU_01875	-	hypothetical protein	-	-	-	-	-	-
ACCU_01880	Pseudogene candidate. Reason(s):ORF is 54.4%25 of the average length of hits to this gene.	hypothetical protein	-	-	-	-	-	-
ACCU_01885	-	hypothetical protein	-	-	-	-	-	-
ACCU_01890	-	Lipoprotein-releasing system ATP-binding protein LolD	K09810	K09810,K15558,K20386	K09810	K09810	lipoprotein-releasing system ATP-binding protein [EC:7.6.2.-]	6.5e-109
ACCU_01895	-	Lipoprotein releasing system, transmembrane protein, LolC/E family	K09808	K02004,K09808	K09808	K09808,K02004	lipoprotein-releasing system permease protein,putative ABC transport system permease protein	4.3e-166,8.3e-20
ACCU_01900	-	hypothetical protein	-	-	-	-	-	-
ACCU_01905	Pseudogene candidate. Reason(s):ORF is 31.4%25 of the average length of hits to this gene.	hypothetical protein	-	-		-	-	-
ACCU_01910	Pseudogene candidate. Reason(s):ORF is 48.5%25 of the average length of hits to this gene.	hypothetical protein	K02066	K02066		K02066	phospholipid/cholesterol/gamma-HCH transport system permease protein	1.1e-18
ACCU_01915	-	hypothetical protein	-	-	-	-	-	-
ACCU_01920	Pseudogene candidate. Reason(s):ORF is 34.3%25 of the average length of hits to this gene.	hypothetical protein	-	-		-	-	-
ACCU_01925	-	hypothetical protein	-	-	-	-	-	-
ACCU_01930	Pseudogene candidate. Reason(s):ORF is 33.7%25 of the average length of hits to this gene.	hypothetical protein	-	-		-	-	-
ACCU_01935	-	hypothetical protein	-	-	-	-	-	-
ACCU_01940	-	ATP-dependent lipid A-core flippase	K11085	K11085,K15558,K20386	K11085	K11085	ATP-binding cassette, subfamily B, bacterial MsbA [EC:7.5.2.6]	8.7e-248
ACCU_01945	-	hypothetical protein	-	-		-	-	-
ACCU_01950	-	hypothetical protein	-	-		-	-	-
ACCU_01955	Pseudogene candidate. Reason(s):ORF is 64.3%25 of the average length of hits to this gene.	hypothetical protein	-	-		-	-	-
ACCU_01960	-	Aminotransferase	K00507	K00507	K00507	K00507	stearoyl-CoA desaturase (Delta-9 desaturase) [EC:1.14.19.1]	3.4e-35
ACCU_01965	-	Disulfide bond formation protein B	K03611	K03611	K03611	K03611	protein dithiol:quinone oxidoreductase [EC:1.8.5.9]	2.9e-41
ACCU_01970	-	hypothetical protein	-	-	-	-	-	-
ACCU_01975	-	Deoxyuridine 5'-triphosphate nucleotidohydrolase	K01520	K01520	K01520	K01520	dUTP diphosphatase [EC:3.6.1.23]	1.6e-44
ACCU_01980	-	Coenzyme A biosynthesis bifunctional protein CoaBC	K13038	K13038	K13038	K13038	phosphopantothenoylcysteine decarboxylase / phosphopantothenate---cysteine ligase [EC:4.1.1.36 6.3.2.5]	6.4e-176
ACCU_01985	Pseudogene candidate. Reason(s):ORF is 63.1%25 of the average length of hits to this gene.	hypothetical protein	-	-		-	-	-
ACCU_01990	-	hypothetical protein	-	-	-	-	-	-
ACCU_01995	-	hypothetical protein	-	-		-	-	-
ACCU_02000	-	hypothetical protein	-	-	-	-	-	-
ACCU_02005	Pseudogene candidate. Reason(s):ORF is 49.1%25 of the average length of hits to this gene.	hypothetical protein	K01918	K01918		K01918	pantoate--beta-alanine ligase [EC:6.3.2.1]	5.2e-35
ACCU_02010	-	hypothetical protein	-	-		-	-	-
ACCU_02015	-	hypothetical protein	-	-		-	-	-
ACCU_02020	-	Deoxyguanosine kinase	-	-		-	-	-
ACCU_02025	-	2-amino-4-hydroxy-6-hydroxymethyldihydropteridine pyrophosphokinase	K00950	K00950	K00950	K00950	2-amino-4-hydroxy-6-hydroxymethyldihydropteridine diphosphokinase [EC:2.7.6.3]	6.6e-62
ACCU_02030	-	Poly(A) polymerase I	K00970	K00970	K00970	K00970	poly(A) polymerase [EC:2.7.7.19]	5.4e-165
ACCU_02035	-	Phosphoserine phosphatase	-	-		-	-	-
ACCU_02040	-	Chromosomal replication initiator protein DnaA domain-containing protein	K10763	K10763	K10763	K10763	DnaA-homolog protein	9.6e-74
ACCU_02045	-	Phosphoribosylformylglycinamidine cyclo-ligase	K01933	K01933	K01933	K01933	phosphoribosylformylglycinamidine cyclo-ligase [EC:6.3.3.1]	1.8e-172
ACCU_02050	-	hypothetical protein	-	-	-	-	-	-
ACCU_02055	-	hypothetical protein	-	-	-	-	-	-
ACCU_02060	Pseudogene candidate. Reason(s):ORF is 51.2%25 of the average length of hits to this gene.	hypothetical protein	-	-		-	-	-
ACCU_02065	Pseudogene candidate. Reason(s):ORF is 10.6%25 of the average length of hits to this gene.	hypothetical protein	-	-		-	-	-
ACCU_02070	Pseudogene candidate. Reason(s):ORF is 25.0%25 of the average length of hits to this gene.	cbb3-type cytochrome c oxidase subunit I	-	-		-	-	-
ACCU_02075	Pseudogene candidate. Reason(s):ORF is 2.3%25 of the average length of hits to this gene.	hypothetical protein	-	-	-	-	-	-
ACCU_02080	-	Adenosylhomocysteinase	K01251	K01251	K01251	K01251	adenosylhomocysteinase [EC:3.13.2.1]	8.3e-227
ACCU_02085	-	Phage holin family protein	K08972	K08972	K08972	K08972	putative membrane protein	4.4e-21
ACCU_02090	-	Methylenetetrahydrofolate reductase	K00297	K00297	K00297	K00297	methylenetetrahydrofolate reductase (NADH) [EC:1.5.1.54]	6e-110
ACCU_02095	-	J domain-containing protein	-	-		-	-	-
ACCU_02100	-	hypothetical protein	-	-		-	-	-
ACCU_02105	-	Flagellar motor switch protein FliG	-	-		-	-	-
ACCU_02110	-	hypothetical protein	-	-		-	-	-
ACCU_02115	-	hypothetical protein	-	-	-	-	-	-
ACCU_02120	-	hypothetical protein	-	-	-	-	-	-
ACCU_02125	-	Malto-oligosyltrehalose trehalohydrolase	K01214	K00700,K01214,K01236,K02438	K01214	K01214,K02438,K01236,K00700	isoamylase [EC:3.2.1.68],glycogen debranching enzyme [EC:3.2.1.196],maltooligosyltrehalose trehalohydrolase [EC:3.2.1.141],1,4-alpha-glucan branching enzyme [EC:2.4.1.18]	0,5.7e-303,1.7e-172,1.2e-100
ACCU_02130	-	DNA polymerase III subunit epsilon	K09954	K09954	K09954	K09954	uncharacterized protein	6.2e-24
ACCU_02135	Pseudogene candidate. Reason(s):ORF is 16.4%25 of the average length of hits to this gene.	hypothetical protein	-	-		-	-	-
ACCU_02140	Pseudogene candidate. Reason(s):ORF is 28.5%25 of the average length of hits to this gene.	hypothetical protein	-	-		-	-	-
ACCU_02145	Pseudogene candidate. Reason(s):ORF is 23.2%25 of the average length of hits to this gene.	hypothetical protein	-	-		-	-	-
ACCU_02150	Pseudogene candidate. Reason(s):ORF is 18.6%25 of the average length of hits to this gene.	hypothetical protein	-	-		-	-	-
ACCU_02155	Pseudogene candidate. Reason(s):ORF is 41.6%25 of the average length of hits to this gene.	hypothetical protein	-	-		-	-	-
ACCU_02160	-	hypothetical protein	-	-	-	-	-	-
ACCU_02165	Pseudogene candidate. Reason(s):ORF is 30.8%25 of the average length of hits to this gene.	hypothetical protein	-	-		-	-	-
ACCU_02170	-	hypothetical protein	K06153	K06153	K06153	K06153	undecaprenyl-diphosphatase [EC:3.6.1.27]	3.5e-63
ACCU_02175	-	RNA-binding protein	-	-		-	-	-
ACCU_02180	Pseudogene candidate. Reason(s):ORF is 50.5%25 of the average length of hits to this gene.	hypothetical protein	-	-		-	-	-
ACCU_02185	Pseudogene candidate. Reason(s):ORF is 38.0%25 of the average length of hits to this gene.	hypothetical protein	-	-		-	-	-
ACCU_02190	Pseudogene candidate. Reason(s):ORF is 16.5%25 of the average length of hits to this gene.	hypothetical protein	-	-		-	-	-
ACCU_02195	Pseudogene candidate. Reason(s):ORF is 9.1%25 of the average length of hits to this gene.	hypothetical protein	-	-	-	-	-	-
ACCU_02200	Pseudogene candidate. Reason(s):ORF is 18.2%25 of the average length of hits to this gene.	hypothetical protein	-	-		-	-	-
ACCU_02205	-	hypothetical protein	-	-	-	-	-	-
ACCU_02210	-	hypothetical protein	-	-	-	-	-	-
ACCU_02215	-	hypothetical protein	-	-	-	-	-	-
ACCU_02220	-	hypothetical protein	-	-	-	-	-	-
ACCU_02225	Pseudogene candidate. Reason(s):ORF is 32.2%25 of the average length of hits to this gene.	hypothetical protein	-	-		-	-	-
ACCU_02230	Pseudogene candidate. Reason(s):ORF is 7.6%25 of the average length of hits to this gene.	hypothetical protein	-	-	-	-	-	-
ACCU_02235	Pseudogene candidate. Reason(s):ORF is 12.0%25 of the average length of hits to this gene.	hypothetical protein	-	-		-	-	-
ACCU_02240	-	Maltose-inducible porin	K02024	K02024	K02024	K02024	maltoporin	1.1e-114
ACCU_02245	Pseudogene candidate. Reason(s):ORF is 30.5%25 of the average length of hits to this gene.	hypothetical protein	-	-		-	-	-
ACCU_02250	-	hypothetical protein	-	-		-	-	-
ACCU_02255	Pseudogene candidate. Reason(s):ORF is 13.2%25 of the average length of hits to this gene.	hypothetical protein	-	-		-	-	-
ACCU_02260	-	hypothetical protein	-	-	-	-	-	-
ACCU_02265	Pseudogene candidate. Reason(s):ORF is 32.6%25 of the average length of hits to this gene.	hypothetical protein	-	-		-	-	-
ACCU_02270	-	molecular chaperone HtpG	K04079	K04079	K04079	K04079	molecular chaperone HtpG	1.3e-263
ACCU_02275	Pseudogene candidate. Reason(s):ORF is 15.6%25 of the average length of hits to this gene.	hypothetical protein	-	-		-	-	-
ACCU_02280	-	hypothetical protein	-	-		-	-	-
ACCU_02285	-	hypothetical protein	-	-		-	-	-
ACCU_02290	-	hypothetical protein	-	-	-	-	-	-
ACCU_02295	-	hypothetical protein	-	-		-	-	-
ACCU_02300	-	hypothetical protein	-	-		-	-	-
ACCU_02305	-	Acyltransferase	K11206	K08590,K11206	K11206	K11206	deaminated glutathione amidase [EC:3.5.1.128]	1.1e-109
ACCU_02310	-	Microcin-processing peptidase 2	K03568	K03568	K03568	K03568	TldD protein	2.7e-211
ACCU_02315	-	hypothetical protein	-	-	-	-	-	-
ACCU_02320	-	hypothetical protein	-	-	-	-	-	-
ACCU_02325	Pseudogene candidate. Reason(s):ORF is 23.8%25 of the average length of hits to this gene.	Transposase	-	-		-	-	-
ACCU_02330	-	hypothetical protein	-	-	-	-	-	-
ACCU_02335	-	hypothetical protein	-	-		-	-	-
ACCU_02340	-	hypothetical protein	-	-	-	-	-	-
ACCU_02345	Pseudogene candidate. Reason(s):ORF is 26.2%25 of the average length of hits to this gene.	hypothetical protein	-	-		-	-	-
ACCU_02350	Pseudogene candidate. Reason(s):ORF is 34.5%25 of the average length of hits to this gene.	HlyD family secretion protein	-	-		-	-	-
ACCU_02355	Pseudogene candidate. Reason(s):ORF is 34.0%25 of the average length of hits to this gene.	hypothetical protein	-	-		-	-	-
ACCU_02360	-	hypothetical protein	-	-	-	-	-	-
ACCU_02365	Pseudogene candidate. Reason(s):ORF is 30.1%25 of the average length of hits to this gene.	hypothetical protein	-	-		-	-	-
ACCU_02370	-	biotin--[biotin carboxyl-carrier protein] ligase	K03524	K03524	K03524	K03524	BirA family transcriptional regulator, biotin operon repressor / biotin---[acetyl-CoA-carboxylase] ligase [EC:6.3.4.15]	6.4e-73
ACCU_02375	-	Type III pantothenate kinase	K03525	K03525	K03525	K03525	type III pantothenate kinase [EC:2.7.1.33]	1.1e-61
ACCU_02380	-	hypothetical protein	-	-	-	-	-	-
ACCU_02385	Pseudogene candidate. Reason(s):ORF is 23.1%25 of the average length of hits to this gene.	hypothetical protein	-	-	-	-	-	-
ACCU_02390	-	proton-translocating NAD(P)(+) transhydrogenase	K00324	K00324	K00324	K00324	proton-translocating NAD(P)+ transhydrogenase subunit alpha [EC:7.1.1.1]	3.5e-196
ACCU_02395	-	Re/Si-specific NAD(P)(+) transhydrogenase subunit beta	K00325	K00325	K00325	K00325	proton-translocating NAD(P)+ transhydrogenase subunit beta [EC:7.1.1.1]	3.3e-225
ACCU_02400	-	CBS domain-containing protein	-	-		-	-	-
ACCU_02405	Pseudogene candidate. Reason(s):ORF is 39.0%25 of the average length of hits to this gene.	hypothetical protein	-	-		-	-	-
ACCU_02410	Pseudogene candidate. Reason(s):ORF is 2.8%25 of the average length of hits to this gene.	hypothetical protein	-	-	-	-	-	-
ACCU_02415	-	3-dehydroquinate synthase	K01735	K01735	K01735	K01735	3-dehydroquinate synthase [EC:4.2.3.4]	3.2e-160
ACCU_02420	-	Shikimate kinase	K00891	K00891	K00891	K00891	shikimate kinase [EC:2.7.1.71]	4e-58
ACCU_02425	Pseudogene candidate. Reason(s):ORF is 7.3%25 of the average length of hits to this gene.	hypothetical protein	-	-		-	-	-
ACCU_02430	Pseudogene candidate. Reason(s):ORF is 12.7%25 of the average length of hits to this gene.	hypothetical protein	-	-		-	-	-
ACCU_02435	Pseudogene candidate. Reason(s):ORF is 34.5%25 of the average length of hits to this gene.	hypothetical protein	-	-	-	-	-	-
ACCU_02440	-	tRNA N6-adenosine threonylcarbamoyltransferase	K25706	K25706	K25706	K25706	tRNA N6-adenosine threonylcarbamoyltransferase [EC:2.3.1.234]	4.9e-148
ACCU_02445	-	Glycerol-3-phosphate acyltransferase	K08591	K08591	K08591	K08591	acyl phosphate:glycerol-3-phosphate acyltransferase [EC:2.3.1.275]	8.1e-70
ACCU_02450	-	7,8-dihydroneopterin aldolase	K01633	K01633	K01633	K01633	7,8-dihydroneopterin aldolase/epimerase/oxygenase [EC:4.1.2.25 5.1.99.8 1.13.11.81]	2.2e-38
ACCU_02455	-	Penicillin-binding protein 1A	K05366	K05366	K05366	K05366	penicillin-binding protein 1A [EC:2.4.99.28 3.4.16.4]	1.1e-246
ACCU_02460	-	Flavin prenyltransferase UbiX	K03186	K03186	K03186	K03186	flavin prenyltransferase [EC:2.5.1.129]	3e-94
ACCU_02465	-	hypothetical protein	-	-	-	-	-	-
ACCU_02470	Pseudogene candidate. Reason(s):ORF is 24.0%25 of the average length of hits to this gene.	hypothetical protein	-	-		-	-	-
ACCU_02475	Pseudogene candidate. Reason(s):ORF is 25.2%25 of the average length of hits to this gene.	hypothetical protein	-	-		-	-	-
ACCU_02480	-	hypothetical protein	-	-	-	-	-	-
ACCU_02485	-	hypothetical protein	-	-		-	-	-
ACCU_02490	-	ADP-forming succinate--CoA ligase subunit beta	K01903	K01903	K01903	K01903	succinyl-CoA synthetase beta subunit [EC:6.2.1.5]	7.1e-171
ACCU_02495	-	succinate--CoA ligase subunit alpha	K01902	K01902	K01902	K01902	succinyl-CoA synthetase alpha subunit [EC:6.2.1.5]	2e-145
ACCU_02500	-	Ornithine cyclodeaminase	-	-		-	-	-
ACCU_02505	-	hypothetical protein	-	-	-	-	-	-
ACCU_02510	Pseudogene candidate. Reason(s):ORF is 19.8%25 of the average length of hits to this gene.	hypothetical protein	-	-		-	-	-
ACCU_02515	-	hypothetical protein	-	-		-	-	-
ACCU_02520	-	hypothetical protein	-	-	-	-	-	-
ACCU_02525	-	serine-type D-Ala-D-Ala carboxypeptidase	K07258	K07258	K07258	K07258	serine-type D-Ala-D-Ala carboxypeptidase (penicillin-binding protein 5/6) [EC:3.4.16.4]	5.8e-121
ACCU_02530	-	UPF0250 protein ACCAA_170006	K09158	K09158	K09158	K09158	uncharacterized protein	1.8e-36
ACCU_02535	-	Octanoyltransferase	K03801	K03801	K03801	K03801	lipoyl(octanoyl) transferase [EC:2.3.1.181]	1.2e-77
ACCU_02540	-	Lipoyl synthase	K03644	K03644	K03644	K03644	lipoyl synthase [EC:2.8.1.8]	4.2e-152
ACCU_02545	-	Endolytic peptidoglycan transglycosylase RlpA	K03642	K03642	K03642	K03642	peptidoglycan lytic transglycosylase [EC:4.2.2.29]	1.2e-24
ACCU_02560	-	hypothetical protein	-	-	-	-	-	-
ACCU_02565	-	hypothetical protein	-	-	-	-	-	-
ACCU_02570	-	hypothetical protein	-	-	-	-	-	-
ACCU_02575	Pseudogene candidate. Reason(s):ORF is 37.0%25 of the average length of hits to this gene.	hypothetical protein	-	-	-	-	-	-
ACCU_02580	-	hypothetical protein	-	-	-	-	-	-
ACCU_02585	-	Acid phosphatase	K21302	K21302		K21302	phosphatidylinositol-3-phosphatase [EC:3.1.3.64]	2.1e-71
ACCU_02590	-	hypothetical protein	-	-		-	-	-
ACCU_02595	-	hypothetical protein	-	-		-	-	-
ACCU_02600	Pseudogene candidate. Reason(s):ORF is 23.6%25 of the average length of hits to this gene.	hypothetical protein	-	-	-	-	-	-
ACCU_02605	-	hypothetical protein	-	-	-	-	-	-
ACCU_02610	-	hypothetical protein	-	-	-	-	-	-
ACCU_02615	-	NADP-dependent isocitrate dehydrogenase	K00031	K00031	K00031	K00031	isocitrate dehydrogenase [EC:1.1.1.42]	4.2e-44
ACCU_02620	-	Isocitrate dehydrogenase kinase/phosphatase	K00906	K00906	K00906	K00906	isocitrate dehydrogenase kinase/phosphatase [EC:2.7.11.5 3.1.3.-]	1.4e-254
ACCU_02625	Pseudogene candidate. Reason(s):ORF is 178.6%25 of the average length of hits to this gene.	hypothetical protein	-	-	-	-	-	-
ACCU_02630	-	hypothetical protein	-	-	-	-	-	-
ACCU_02635	Pseudogene candidate. Reason(s):ORF is 43.3%25 of the average length of hits to this gene.	N-end rule aminoacyl transferase C-terminal domain-containing protein	-	-		-	-	-
ACCU_02640	-	hypothetical protein	-	-	-	-	-	-
ACCU_02645	-	hypothetical protein	-	-	-	-	-	-
ACCU_02650	-	hypothetical protein	-	-	-	-	-	-
ACCU_02655	-	hypothetical protein	-	-	-	-	-	-
ACCU_02660	-	hypothetical protein	-	-		-	-	-
ACCU_02665	-	hypothetical protein	-	-	-	-	-	-
ACCU_02670	-	hypothetical protein	K03687	K03687		K03687	molecular chaperone GrpE	4.4e-11
ACCU_02675	-	Protein SlyX-like protein	K03745	K03745	K03745	K03745	SlyX protein	1.5e-18
ACCU_02680	Pseudogene candidate. Reason(s):ORF is 7.8%25 of the average length of hits to this gene.	hypothetical protein	-	-		-	-	-
ACCU_02685	Pseudogene candidate. Reason(s):ORF is 28.7%25 of the average length of hits to this gene.	hypothetical protein	-	-	-	-	-	-
ACCU_02690	-	hypothetical protein	-	-	-	-	-	-
ACCU_02695	-	ClpXP protease specificity-enhancing factor	K03600	K03600	K03600	K03600	stringent starvation protein B	2.8e-54
ACCU_02700	-	Glutathione S-transferase	K03599	K00799,K03599	K03599	K03599,K00799	stringent starvation protein A,glutathione S-transferase [EC:2.5.1.18]	2.1e-91,3.5e-20
ACCU_02705	-	Ubiquinol-cytochrome c reductase, cytochrome c1	K00413	K00413	K00413	K00413	ubiquinol-cytochrome c reductase cytochrome c1 subunit	1.5e-47
ACCU_02710	-	Cytochrome b subunit of the bc complex	K00412	K00412	K00412	K00412	ubiquinol-cytochrome c reductase cytochrome b subunit	5.7e-196
ACCU_02715	-	Ubiquinol-cytochrome c reductase iron-sulfur subunit	K00411	K00411	K00411	K00411	ubiquinol-cytochrome c reductase iron-sulfur subunit [EC:7.1.1.8]	1.8e-68
ACCU_02720	-	Recombination protein RecR	K06187	K06187	K06187	K06187	recombination protein RecR	3e-95
ACCU_02725	-	Nucleoid-associated protein IL1848	K09747	K09747	K09747	K09747	nucleoid-associated protein EbfC	4.1e-41
ACCU_02730	-	DNA polymerase III subunit gamma/tau	K02343	K02343	K02343	K02343	DNA polymerase III subunit gamma/tau [EC:2.7.7.7]	1.9e-181
ACCU_02740	-	hypothetical protein	-	-	-	-	-	-
ACCU_02745	-	hypothetical protein	-	-		-	-	-
ACCU_02750	-	hypothetical protein	-	-		-	-	-
ACCU_02755	-	DNA 3'-5' helicase	-	-		-	-	-
ACCU_02760	-	UvrD-helicase domain-containing protein	-	-		-	-	-
ACCU_02765	Pseudogene candidate. Reason(s):ORF is 13.4%25 of the average length of hits to this gene.	hypothetical protein	-	-		-	-	-
ACCU_02770	-	hypothetical protein	-	-	-	-	-	-
ACCU_02775	Pseudogene candidate. Reason(s):ORF is 47.4%25 of the average length of hits to this gene.	VOC family protein	K01759	K01759		K01759	lactoylglutathione lyase [EC:4.4.1.5]	2e-22
ACCU_02780	-	hypothetical protein	-	-	-	-	-	-
ACCU_02785	-	hypothetical protein	-	-	-	-	-	-
ACCU_02790	-	hypothetical protein	K00655	K00655	K00655	K00655	1-acyl-sn-glycerol-3-phosphate acyltransferase [EC:2.3.1.51]	5.9e-46
ACCU_02795	-	D,D-heptose 1,7-bisphosphate phosphatase	K03273	K03273	K03273	K03273	D-glycero-D-manno-heptose 1,7-bisphosphate phosphatase [EC:3.1.3.82 3.1.3.83]	3e-72
ACCU_02800	-	Glycine--tRNA ligase beta subunit	K01879	K01879	K01879	K01879	glycyl-tRNA synthetase beta chain [EC:6.1.1.14]	1.7e-264
ACCU_02805	-	glycine--tRNA ligase subunit alpha	K01878	K01878	K01878	K01878	glycyl-tRNA synthetase alpha chain [EC:6.1.1.14]	7.6e-186
ACCU_02810	-	hypothetical protein	-	-	-	-	-	-
ACCU_02815	-	hypothetical protein	-	-		-	-	-
ACCU_02820	-	hypothetical protein	-	-		-	-	-
ACCU_02825	-	Flavodoxin/ferredoxin--NADP reductase	K00528	-	K00528	-	-	-
ACCU_02830	Pseudogene candidate. Reason(s):ORF is 14.2%25 of the average length of hits to this gene.	hypothetical protein	-	-		-	-	-
ACCU_02835	-	hypothetical protein	-	-	-	-	-	-
ACCU_02840	-	hypothetical protein	-	-	-	-	-	-
ACCU_02845	-	hypothetical protein	-	-	-	-	-	-
ACCU_02850	Pseudogene candidate. Reason(s):ORF is 58.5%25 of the average length of hits to this gene.	hypothetical protein	-	-		-	-	-
ACCU_02855	Pseudogene candidate. Reason(s):ORF is 34.3%25 of the average length of hits to this gene.	hypothetical protein	-	-	-	-	-	-
ACCU_02860	-	hypothetical protein	-	-		-	-	-
ACCU_02865	Pseudogene candidate. Reason(s):ORF is 28.7%25 of the average length of hits to this gene.	hypothetical protein	-	-		-	-	-
ACCU_02870	Pseudogene candidate. Reason(s):ORF is 21.7%25 of the average length of hits to this gene.	Transposase DDE domain-containing protein	-	-		-	-	-
ACCU_02875	-	hypothetical protein	-	-	-	-	-	-
ACCU_02880	-	hypothetical protein	-	-	-	-	-	-
ACCU_02885	-	Pyridoxine/pyridoxamine 5'-phosphate oxidase	K00275	K00275	K00275	K00275	pyridoxamine 5'-phosphate oxidase [EC:1.4.3.5]	1e-88
ACCU_02890	-	hypothetical protein	-	-	-	-	-	-
ACCU_02895	Pseudogene candidate. Reason(s):ORF is 21.5%25 of the average length of hits to this gene.	hypothetical protein	-	-		-	-	-
ACCU_02900	-	hypothetical protein	-	-		-	-	-
ACCU_02905	-	UPF0125 protein FOKN1_1686	K09801	K09801	K09801	K09801	uncharacterized protein	2.8e-41
ACCU_02910	-	Coenzyme Q-binding protein COQ10 START domain-containing protein	K18588	K18588		K18588	coenzyme Q-binding protein COQ10	1.4e-30
ACCU_02915	-	SsrA-binding protein SmpB	K03664	K03664	K03664	K03664	SsrA-binding protein	4.5e-71
ACCU_02920	-	hypothetical protein	-	-	-	-	-	-
ACCU_02925	-	Outer membrane protein A	K03286	K03286	K03286	K03286	OmpA-OmpF porin, OOP family	5.9e-39
ACCU_02930	-	hypothetical protein	-	-	-	-	-	-
ACCU_02935	Pseudogene candidate. Reason(s):ORF is 37.1%25 of the average length of hits to this gene.	Deacetylase sirtuin-type domain-containing protein	-	-		-	-	-
ACCU_02940	-	hypothetical protein	-	-	-	-	-	-
ACCU_02945	-	hypothetical protein	-	-	-	-	-	-
ACCU_02950	-	hypothetical protein	-	-	-	-	-	-
ACCU_02965	-	hypothetical protein	-	-	-	-	-	-
ACCU_02970	Pseudogene candidate. Reason(s):ORF is 44.2%25 of the average length of hits to this gene.	Transposase IS4-like domain-containing protein	-	-		-	-	-
ACCU_02975	-	hypothetical protein	-	-	-	-	-	-
ACCU_02980	-	ADP-ribose pyrophosphatase	K01515	K01515	K01515	K01515	ADP-ribose diphosphatase [EC:3.6.1.13 3.6.1.-]	8.9e-55
ACCU_02985	-	NADH-quinone oxidoreductase subunit N	K00343	K00343	K00343	K00343	NADH-quinone oxidoreductase subunit N [EC:7.1.1.2]	2.8e-154
ACCU_02990	-	NADH-quinone oxidoreductase subunit M	K00342	K00342	K00342	K00342	NADH-quinone oxidoreductase subunit M [EC:7.1.1.2]	1.6e-191
ACCU_02995	-	Proton-translocating NADH-quinone oxidoreductase, chain L	K00341	K00341	K00341	K00341	NADH-quinone oxidoreductase subunit L [EC:7.1.1.2]	1.2e-254
ACCU_03000	-	NADH-quinone oxidoreductase subunit NuoK	K00340	K00340	K00340	K00340	NADH-quinone oxidoreductase subunit K [EC:7.1.1.2]	2.5e-44
ACCU_03005	-	NADH-quinone oxidoreductase subunit J	K00339	K00339	K00339	K00339	NADH-quinone oxidoreductase subunit J [EC:7.1.1.2]	2e-55
ACCU_03010	-	NADH-quinone oxidoreductase subunit NuoI	K00338	K00338	K00338	K00338	NADH-quinone oxidoreductase subunit I [EC:7.1.1.2]	1.4e-61
ACCU_03015	-	NADH-quinone oxidoreductase subunit NuoH	K00337	K00337	K00337	K00337	NADH-quinone oxidoreductase subunit H [EC:7.1.1.2]	1.4e-154
ACCU_03020	-	NADH-quinone oxidoreductase	K00336	K00336	K00336	K00336	NADH-quinone oxidoreductase subunit G [EC:7.1.1.2]	6.3e-233
ACCU_03025	-	NADH-quinone oxidoreductase subunit F	K00335	K00335	K00335	K00335	NADH-quinone oxidoreductase subunit F [EC:7.1.1.2]	1.7e-199
ACCU_03030	-	NADH-quinone oxidoreductase subunit NuoE	K00334	K00334	K00334	K00334	NADH-quinone oxidoreductase subunit E [EC:7.1.1.2]	5.7e-65
ACCU_03035	-	NADH-quinone oxidoreductase subunit D	K00333	K00333	K00333	K00333	NADH-quinone oxidoreductase subunit D [EC:7.1.1.2]	1.9e-178
ACCU_03040	-	NADH-quinone oxidoreductase subunit C	K00332	K00332	K00332	K00332	NADH-quinone oxidoreductase subunit C [EC:7.1.1.2]	2.8e-61
ACCU_03045	-	NADH-quinone oxidoreductase subunit B	K00331	K00331	K00331	K00331	NADH-quinone oxidoreductase subunit B [EC:7.1.1.2]	1.4e-92
ACCU_03050	-	NADH-quinone oxidoreductase subunit A	K00330	K00330	K00330	K00330	NADH-quinone oxidoreductase subunit A [EC:7.1.1.2]	2.1e-55
ACCU_03060	-	Protein-export membrane protein SecG	K03075	K03075	K03075	K03075	preprotein translocase subunit SecG	3.2e-38
ACCU_03065	-	hypothetical protein	-	-		-	-	-
ACCU_03070	Pseudogene candidate. Reason(s):ORF is 46.6%25 of the average length of hits to this gene.	hypothetical protein	-	-		-	-	-
ACCU_03075	Pseudogene candidate. Reason(s):ORF is 34.7%25 of the average length of hits to this gene.	hypothetical protein	-	-	-	-	-	-
ACCU_03080	-	Ubiquinone biosynthesis accessory factor UbiK	K09806	K09806	K09806	K09806	ubiquinone biosynthesis accessory factor UbiK	4.8e-32
ACCU_03085	-	Nitrogen regulatory protein P-II	K04752	K04751	K04752	K04751	nitrogen regulatory protein P-II 1	6.6e-49
ACCU_03090	-	Ammonium transporter	K03320	K03320	K03320	K03320	ammonium transporter, Amt family	2.6e-138
ACCU_03095	-	Acetyl-CoA carboxylase, carboxyltransferase component	-	-		-	-	-
ACCU_03100	-	Methylmalonyl-CoA carboxyltransferase 1-3S subunit	K23351	-	K23351	-	-	-
ACCU_03105	-	Polyhydroxyalkanoate synthesis repressor PhaR	-	-		-	-	-
ACCU_03110	-	NAD(P)-dependent dehydrogenase, short-chain alcohol dehydrogenase family	K00023	K00023,K00059,K14373,K14601,K14746,K15869,K18535,K19960,K23738	K00023	K00023,K00059	acetoacetyl-CoA reductase [EC:1.1.1.36],3-oxoacyl-[acyl-carrier protein] reductase [EC:1.1.1.100]	2.7e-112,4.2e-89
ACCU_03115	-	hypothetical protein	-	-	-	-	-	-
ACCU_03120	-	hypothetical protein	-	-		-	-	-
ACCU_03125	-	recombinase RecA	K03553	K03553	K03553	K03553	recombination protein RecA	4.2e-187
ACCU_03130	-	Regulatory protein RecX	K03565	K03565	K03565	K03565	regulatory protein	7.5e-39
ACCU_03135	-	LPS export ABC transporter ATP-binding protein	K06861	K06861,K15558,K20386	K06861	K06861	lipopolysaccharide export system ATP-binding protein [EC:7.5.2.5]	2.4e-130
ACCU_03140	-	hypothetical protein	K03092	K03092		K03092	RNA polymerase sigma-54 factor	3e-18
ACCU_03145	Pseudogene candidate. Reason(s):ORF is 34.3%25 of the average length of hits to this gene.	hypothetical protein	-	-	-	-	-	-
ACCU_03150	-	Ribosome-associated translation inhibitor RaiA	K05808	K05808	K05808	K05808	ribosome hibernation promoting factor	1.8e-42
ACCU_03155	-	PTS EIIA type-2 domain-containing protein	K02806	K02806	K02806	K02806	nitrogen PTS system EIIA component [EC:2.7.1.-]	3.9e-57
ACCU_03160	-	HPr(Ser) kinase/phosphatase	K06023	K06023	K06023	K06023	HPr kinase/phosphorylase [EC:2.7.11.- 2.7.4.-]	7.5e-102
ACCU_03165	Pseudogene candidate. Reason(s):ORF is 41.1%25 of the average length of hits to this gene.	hypothetical protein	-	-	-	-	-	-
ACCU_03170	-	FAD-binding domain-containing protein	K18800	K18800	K18800	K18800	2-polyprenylphenol 6-hydroxylase [EC:1.14.13.240]	1.3e-141
ACCU_03175	-	Thiol:disulfide interchange protein	K03981	K03981	K03981	K03981	thiol:disulfide interchange protein DsbC [EC:5.3.4.1]	3.8e-71
ACCU_03180	-	hypothetical protein	-	-	-	-	-	-
ACCU_03185	-	hypothetical protein	-	-	-	-	-	-
ACCU_03190	-	30S ribosomal protein S12	K02950	K02950	K02950	K02950	small subunit ribosomal protein S12	2.1e-71
ACCU_03195	-	30S ribosomal protein S7	K02992	K02992	K02992	K02992	small subunit ribosomal protein S7	1.9e-63
ACCU_03200	-	elongation factor G	K02355	K02355	K02355	K02355	elongation factor G	0
ACCU_03205	-	elongation factor Tu	K02358	K02358	K02358	K02358	elongation factor Tu	1e-247
ACCU_03210	-	30S ribosomal protein S10	K02946	K02946	K02946	K02946	small subunit ribosomal protein S10	1.7e-41
ACCU_03215	-	50S ribosomal protein L3	K02906	K02906	K02906	K02906	large subunit ribosomal protein L3	3.2e-94
ACCU_03220	-	50S ribosomal protein L4	K02926	K02926	K02926	K02926	large subunit ribosomal protein L4	6.4e-68
ACCU_03225	-	Large ribosomal subunit protein uL23	K02892	K02892	K02892	K02892	large subunit ribosomal protein L23	2.6e-23
ACCU_03230	-	50S ribosomal protein L2	K02886	K02886	K02886	K02886	large subunit ribosomal protein L2	6.8e-120
ACCU_03235	-	30S ribosomal protein S19	K02965	K02965	K02965	K02965	small subunit ribosomal protein S19	2.3e-44
ACCU_03240	-	50S ribosomal protein L22	K02890	K02890	K02890	K02890	large subunit ribosomal protein L22	1.2e-46
ACCU_03245	-	Small ribosomal subunit protein uS3	K02982	K02982	K02982	K02982	small subunit ribosomal protein S3	4.7e-108
ACCU_03250	-	50S ribosomal protein L16	K02878	K02878	K02878	K02878	large subunit ribosomal protein L16	3.2e-65
ACCU_03255	-	Large ribosomal subunit protein uL29	K02904	K02904	K02904	K02904	large subunit ribosomal protein L29	1.7e-18
ACCU_03260	-	Small ribosomal subunit protein uS17	K02961	K02961	K02961	K02961	small subunit ribosomal protein S17	7.3e-34
ACCU_03265	-	50S ribosomal protein L14	K02874	K02874	K02874	K02874	large subunit ribosomal protein L14	1.2e-56
ACCU_03270	-	50S ribosomal protein L24	K02895	K02895	K02895	K02895	large subunit ribosomal protein L24	4.8e-34
ACCU_03275	-	50S ribosomal protein L5	K02931	K02931	K02931	K02931	large subunit ribosomal protein L5	3.1e-94
ACCU_03280	-	Small ribosomal subunit protein uS14	K02954	K02954	K02954	K02954	small subunit ribosomal protein S14	7.6e-34
ACCU_03285	-	Small ribosomal subunit protein uS8	K02994	K02994	K02994	K02994	small subunit ribosomal protein S8	1.3e-53
ACCU_03290	-	Large ribosomal subunit protein uL6	K02933	K02933	K02933	K02933	large subunit ribosomal protein L6	7.3e-73
ACCU_03295	-	Large ribosomal subunit protein uL18	K02881	K02881	K02881	K02881	large subunit ribosomal protein L18	1.9e-39
ACCU_03300	-	30S ribosomal protein S5	K02988	K02988	K02988	K02988	small subunit ribosomal protein S5	6.5e-66
ACCU_03305	-	50S ribosomal protein L30	K02907	K02907	K02907	K02907	large subunit ribosomal protein L30	2.1e-19
ACCU_03310	-	50S ribosomal protein L15	K02876	K02876	K02876	K02876	large subunit ribosomal protein L15	8.5e-46
ACCU_03315	-	preprotein translocase subunit SecY	K03076	K03076	K03076	K03076	preprotein translocase subunit SecY	2.3e-184
ACCU_03320	-	translation initiation factor IF-1	K02518	K02518	K02518	K02518	translation initiation factor IF-1	1.6e-41
ACCU_03325	-	30S ribosomal protein S13	K02952	K02952	K02952	K02952	small subunit ribosomal protein S13	6.1e-58
ACCU_03330	-	30S ribosomal protein S11	K02948	K02948	K02948	K02948	small subunit ribosomal protein S11	1.7e-58
ACCU_03335	-	30S ribosomal protein S4	K02986	K02986	K02986	K02986	small subunit ribosomal protein S4	2.1e-52
ACCU_03340	-	DNA-directed RNA polymerase subunit alpha	K03040	K03040	K03040	K03040	DNA-directed RNA polymerase subunit alpha [EC:2.7.7.6]	2.2e-123
ACCU_03345	-	50S ribosomal protein L17	K02879	K02879	K02879	K02879	large subunit ribosomal protein L17	4e-61
ACCU_03350	-	hypothetical protein	-	-		-	-	-
ACCU_03355	-	hypothetical protein	-	-		-	-	-
ACCU_03360	Pseudogene candidate. Reason(s):ORF is 14.9%25 of the average length of hits to this gene.	hypothetical protein	-	-		-	-	-
ACCU_03365	-	Rhamnosyltransferase	K12990	K12990	K12990	K12990	rhamnosyltransferase [EC:2.4.1.-]	3.3e-59
ACCU_03370	Pseudogene candidate. Reason(s):ORF is 5.5%25 of the average length of hits to this gene.	hypothetical protein	-	-		-	-	-
ACCU_03375	Pseudogene candidate. Reason(s):ORF is 10.9%25 of the average length of hits to this gene.	hypothetical protein	-	-		-	-	-
ACCU_03380	-	hypothetical protein	-	-		-	-	-
ACCU_03385	-	hypothetical protein	-	-		-	-	-
ACCU_03390	-	Permease	-	-		-	-	-
ACCU_03395	-	Glutamate racemase	K01776	K01776	K01776	K01776	glutamate racemase [EC:5.1.1.3]	4.9e-81
ACCU_03400	-	hypothetical protein	-	-		-	-	-
ACCU_03405	-	Tartrate dehydratase alpha subunit/Fumarate hydratase class I, N-terminal domain	K01676	K01676	K01676	K01676	fumarate hydratase, class I [EC:4.2.1.2]	4.1e-201
ACCU_03410	-	hypothetical protein	-	-	-	-	-	-
ACCU_03415	Pseudogene candidate. Reason(s):ORF is 52.9%25 of the average length of hits to this gene.	hypothetical protein	-	-		-	-	-
ACCU_03420	-	Phosphoglucosamine mutase	K03431	K03431	K03431	K03431	phosphoglucosamine mutase [EC:5.4.2.10]	6.1e-196
ACCU_03425	-	Dihydropteroate synthase	K00796	K00796,K18825	K00796	K00796	dihydropteroate synthase [EC:2.5.1.15]	6.8e-113
ACCU_03430	-	ATP-dependent zinc metalloprotease FtsH	K03798	K03798	K03798	K03798	cell division protease FtsH [EC:3.4.24.-]	1.1e-279
ACCU_03435	-	Ribosomal RNA large subunit methyltransferase E	K02427	K02427	K02427	K02427	23S rRNA (uridine2552-2'-O)-methyltransferase [EC:2.1.1.166]	7.4e-88
ACCU_03440	Pseudogene candidate. Reason(s):ORF is 48.6%25 of the average length of hits to this gene.	hypothetical protein	-	-		-	-	-
ACCU_03445	Pseudogene candidate. Reason(s):ORF is 38.3%25 of the average length of hits to this gene.	hypothetical protein	-	-	-	-	-	-
ACCU_03450	-	Pyridoxal phosphate homeostasis protein	K06997	K06997	K06997	K06997	PLP dependent protein	1.6e-86
ACCU_03455	-	Pyrroline-5-carboxylate reductase	K00286	K00286	K00286	K00286	pyrroline-5-carboxylate reductase [EC:1.5.1.2]	8.6e-80
ACCU_03460	-	YggT family protein	K02221	K02221	K02221	K02221	YggT family protein	9.1e-22
ACCU_03465	-	UPF0235 protein CAP2UW1_3597	K09131	K09131	K09131	K09131	uncharacterized protein	4.9e-30
ACCU_03470	-	Dihydroorotase	K01465	-	K01465	-	-	-
ACCU_03475	-	aspartate carbamoyltransferase catalytic subunit	K00609	K00609	K00609	K00609	aspartate carbamoyltransferase catalytic subunit [EC:2.1.3.2]	6.3e-137
ACCU_03480	-	Bifunctional protein PyrR	K02825	K02825	K02825	K02825	pyrimidine operon attenuation protein / uracil phosphoribosyltransferase [EC:2.4.2.9]	1.7e-52
ACCU_03485	-	Putative pre-16S rRNA nuclease	K07447	K07447	K07447	K07447	putative pre-16S rRNA nuclease [EC:3.1.-.-]	2.9e-43
ACCU_03490	-	UPF0301 protein CV_3909	K07735	K07735	K07735	K07735	putative transcriptional regulator	3.5e-65
ACCU_03495	-	hypothetical protein	-	-		-	-	-
ACCU_03500	-	hypothetical protein	-	-		-	-	-
ACCU_03505	Pseudogene candidate. Reason(s):ORF is 16.1%25 of the average length of hits to this gene.	hypothetical protein	-	-		-	-	-
ACCU_03510	-	hypothetical protein	-	-		-	-	-
ACCU_03515	-	hypothetical protein	-	-		-	-	-
ACCU_03520	Pseudogene candidate. Reason(s):ORF is 17.7%25 of the average length of hits to this gene.	hypothetical protein	-	-		-	-	-
ACCU_03525	-	hypothetical protein	-	-	-	-	-	-
ACCU_03530	-	Rubredoxin	-	-		-	-	-
ACCU_03535	-	Hydroxymethylpyrimidine/phosphomethylpyrimidine kinase	K00941	-	K00941	-	-	-
ACCU_03540	-	Thiamine-phosphate synthase	K00788	K00788	K00788	K00788	thiamine-phosphate pyrophosphorylase [EC:2.5.1.3]	6.1e-62
ACCU_03545	-	Glutamate-1-semialdehyde 2,1-aminomutase	K01845	K01845,K20567	K01845	K01845	glutamate-1-semialdehyde 2,1-aminomutase [EC:5.4.3.8]	2.8e-204
ACCU_03550	-	hypothetical protein	-	-	-	-	-	-
ACCU_03555	Pseudogene candidate. Reason(s):ORF is 28.5%25 of the average length of hits to this gene.	hypothetical protein	-	-	-	-	-	-
ACCU_03560	Pseudogene candidate. Reason(s):ORF is 35.4%25 of the average length of hits to this gene.	hypothetical protein	-	-		-	-	-
ACCU_03565	Pseudogene candidate. Reason(s):ORF is 18.4%25 of the average length of hits to this gene.	hypothetical protein	-	-		-	-	-
ACCU_03570	-	PTS transporter subunit EIIC	K02779	-	K02779	-	-	-
ACCU_03575	-	hypothetical protein	-	-	-	-	-	-
ACCU_03580	Pseudogene candidate. Reason(s):ORF is 53.1%25 of the average length of hits to this gene.	hypothetical protein	-	-		-	-	-
ACCU_03585	-	2-dehydropantoate 2-reductase	K00077	K00077	K00077	K00077	2-dehydropantoate 2-reductase [EC:1.1.1.169]	2.9e-74
ACCU_03590	-	hypothetical protein	-	-	-	-	-	-
ACCU_03595	-	Glycosyl transferase, putative, gt4E	K02844	K02844	K02844	K02844	UDP-glucose:(heptosyl)LPS alpha-1,3-glucosyltransferase [EC:2.4.1.-]	2.2e-121
ACCU_03600	-	hypothetical protein	-	-		-	-	-
ACCU_03605	-	hypothetical protein	-	-		-	-	-
ACCU_03610	-	hypothetical protein	-	-		-	-	-
ACCU_03615	-	hypothetical protein	-	-	-	-	-	-
ACCU_03620	Pseudogene candidate. Reason(s):ORF is 31.9%25 of the average length of hits to this gene.	hypothetical protein	-	-		-	-	-
ACCU_03625	-	hypothetical protein	-	-	-	-	-	-
ACCU_03630	-	hypothetical protein	-	-	-	-	-	-
ACCU_03635	-	Lipid A biosynthesis lauroyl acyltransferase	K02517	K02517	K02517	K02517	Kdo2-lipid IVA lauroyltransferase/acyltransferase [EC:2.3.1.241 2.3.1.-]	1.8e-81
ACCU_03640	Pseudogene candidate. Reason(s):ORF is 44.6%25 of the average length of hits to this gene.	hypothetical protein	-	-	-	-	-	-
ACCU_03645	-	Holo-[acyl-carrier-protein] synthase	K00997	K00997	K00997	K00997	holo-[acyl-carrier protein] synthase [EC:2.7.8.7]	2.4e-37
ACCU_03650	-	Pyridoxine 5'-phosphate synthase	K03474	K03474	K03474	K03474	pyridoxine 5-phosphate synthase [EC:2.6.99.2]	1.8e-110
ACCU_03655	-	DNA repair protein RecO	K03584	K03584	K03584	K03584	DNA repair protein RecO (recombination protein O)	1.2e-62
ACCU_03660	-	GTPase Era	K03595	K03595	K03595	K03595	GTPase	6e-112
ACCU_03665	-	Ribonuclease 3	K03685	K03685	K03685	K03685	ribonuclease III [EC:3.1.26.3]	1.8e-76
ACCU_03670	-	Transmembrane protein	-	-		-	-	-
ACCU_03675	-	Signal peptidase I	K03100	K03100	K03100	K03100	signal peptidase I [EC:3.4.21.89]	4.6e-72
ACCU_03680	-	translation elongation factor 4	K03596	K03596	K03596	K03596	GTP-binding protein LepA	6.9e-303
ACCU_03705	Pseudogene candidate. Reason(s):ORF is 30.6%25 of the average length of hits to this gene.	hypothetical protein	-	-	-	-	-	-
ACCU_03710	Pseudogene candidate. Reason(s):ORF is 37.4%25 of the average length of hits to this gene.	hypothetical protein	-	-	-	-	-	-
ACCU_03715	-	RNA polymerase sigma factor RpoH	K03089	K03089	K03089	K03089	RNA polymerase sigma-32 factor	1.9e-125
ACCU_03720	Pseudogene candidate. Reason(s):ORF is 36.4%25 of the average length of hits to this gene.	hypothetical protein	-	-		-	-	-
ACCU_03725	-	hypothetical protein	-	-		-	-	-
ACCU_03730	-	hypothetical protein	-	-	-	-	-	-
ACCU_03735	-	site-specific DNA-methyltransferase (adenine-specific)	K07317	K07317	K07317	K07317	adenine-specific DNA-methyltransferase [EC:2.1.1.72]	2.3e-93
ACCU_03740	-	hypothetical protein	-	-	-	-	-	-
ACCU_03745	Pseudogene candidate. Reason(s):ORF is 34.6%25 of the average length of hits to this gene.	hypothetical protein	-	-	-	-	-	-
ACCU_03750	-	putative potassium transport system protein Kup	K03549	K03549	K03549	K03549	KUP system potassium uptake protein	2.8e-214
ACCU_03755	Pseudogene candidate. Reason(s):ORF is 51.4%25 of the average length of hits to this gene.	hypothetical protein	-	-		-	-	-
ACCU_03760	Pseudogene candidate. Reason(s):ORF is 30.9%25 of the average length of hits to this gene.	IS5/IS1182 family transposase	-	-		-	-	-
ACCU_03770	-	hypothetical protein	-	-	-	-	-	-
ACCU_03775	-	hypothetical protein	-	-	-	-	-	-
ACCU_03780	-	hypothetical protein	-	-	-	-	-	-
ACCU_03785	-	Beta sliding clamp	K02338	K02338	K02338	K02338	DNA polymerase III subunit beta [EC:2.7.7.7]	1.9e-111
ACCU_03790	-	DNA topoisomerase (ATP-hydrolyzing) subunit B	K02470	K02470	K02470	K02470	DNA gyrase subunit B [EC:5.6.2.2]	0
ACCU_03795	Pseudogene candidate. Reason(s):ORF is 23.8%25 of the average length of hits to this gene.	hypothetical protein	-	-		-	-	-
ACCU_03800	-	hypothetical protein	-	-	-	-	-	-
ACCU_03805	Pseudogene candidate. Reason(s):ORF is 39.4%25 of the average length of hits to this gene.	hypothetical protein	-	-		-	-	-
ACCU_03810	Pseudogene candidate. Reason(s):ORF is 24.6%25 of the average length of hits to this gene.	Transposase	K07484	-	K07484	-	-	-
ACCU_03815	-	Orotidine 5'-phosphate decarboxylase	K01591	K01591	K01591	K01591	orotidine-5'-phosphate decarboxylase [EC:4.1.1.23]	4.3e-53
ACCU_03820	-	hypothetical protein	-	-	-	-	-	-
ACCU_03825	Pseudogene candidate. Reason(s):ORF is 39.5%25 of the average length of hits to this gene.	hypothetical protein	-	-		-	-	-
ACCU_03830	-	NYN domain-containing protein	-	-		-	-	-
ACCU_03835	-	enoyl-ACP reductase FabI	K00208	K00208,K23738	K00208	K00208	enoyl-[acyl-carrier protein] reductase I [EC:1.3.1.9 1.3.1.10]	2.3e-117
ACCU_03840	-	hypothetical protein	-	-	-	-	-	-
ACCU_03845	-	hypothetical protein	-	-	-	-	-	-
ACCU_03850	-	hypothetical protein	-	-	-	-	-	-
ACCU_03855	-	hypothetical protein	-	-	-	-	-	-
ACCU_03860	Pseudogene candidate. Reason(s):ORF is 5.0%25 of the average length of hits to this gene.	hypothetical protein	-	-	-	-	-	-
ACCU_03865	Pseudogene candidate. Reason(s):ORF is 51.3%25 of the average length of hits to this gene.	Glutathione S-transferase protein	K00799	K00799	K00799	K00799	glutathione S-transferase [EC:2.5.1.18]	3.2e-26
ACCU_03870	Pseudogene candidate. Reason(s):ORF is 9.5%25 of the average length of hits to this gene.	hypothetical protein	-	-		-	-	-
ACCU_03875	-	hypothetical protein	-	-		-	-	-
ACCU_03880	-	hypothetical protein	-	-		-	-	-
ACCU_03885	-	hypothetical protein	-	-	-	-	-	-
ACCU_03890	-	hypothetical protein	-	-	-	-	-	-
ACCU_03895	-	Endonuclease/exonuclease/phosphatase domain-containing protein	-	-		-	-	-
ACCU_03900	-	ADP-ribose pyrophosphatase	K18453	-		K18453	ADP-ribose/FAD diphosphatase [EC:3.6.1.13 3.6.1.18]	6.7e-71
ACCU_03905	Pseudogene candidate. Reason(s):ORF is 51.3%25 of the average length of hits to this gene.	hypothetical protein	-	-	-	-	-	-
ACCU_03910	-	hypothetical protein	-	-	-	-	-	-
ACCU_03915	-	hypothetical protein	-	-	-	-	-	-
ACCU_03920	-	FixH family protein	K09926	K09926	K09926	K09926	uncharacterized protein	7.5e-59
ACCU_03925	-	4Fe-4S ferredoxin-type domain-containing protein	-	-		-	-	-
ACCU_03930	-	Cbb3-type cytochrome c oxidase subunit	K00406	K00406	K00406	K00406	cytochrome c oxidase cbb3-type subunit III	4.6e-94
ACCU_03935	-	Cytochrome c oxidase cbb3-type subunit IV	K00407	K00407	K00407	K00407	cytochrome c oxidase cbb3-type subunit IV	2.6e-16
ACCU_03940	-	cytochrome-c oxidase, cbb3-type subunit II	K00405	K00405	K00405	K00405	cytochrome c oxidase cbb3-type subunit II	4.4e-89
ACCU_03945	-	cytochrome-c oxidase, cbb3-type subunit I	K00404	K00404	K00404	K00404	cytochrome c oxidase cbb3-type subunit I [EC:7.1.1.9]	5e-234
ACCU_03950	-	hypothetical protein	-	-	-	-	-	-
ACCU_03955	-	hypothetical protein	-	-	-	-	-	-
ACCU_03960	-	hypothetical protein	-	-	-	-	-	-
ACCU_03965	-	hypothetical protein	-	-		-	-	-
ACCU_03970	-	NusG domain-containing protein	-	-		-	-	-
ACCU_03975	-	Nucleotide-binding protein RSc0403	K06958	K06958	K06958	K06958	RNase adapter protein RapZ	1.7e-110
ACCU_03980	Pseudogene candidate. Reason(s):ORF is 22.0%25 of the average length of hits to this gene.	hypothetical protein	-	-		-	-	-
ACCU_03985	Pseudogene candidate. Reason(s):ORF is 10.2%25 of the average length of hits to this gene.	hypothetical protein	-	-		-	-	-
ACCU_03990	-	hypothetical protein	-	-		-	-	-
ACCU_03995	-	hypothetical protein	-	-		-	-	-
ACCU_04000	-	hypothetical protein	-	-		-	-	-
ACCU_04005	Pseudogene candidate. Reason(s):ORF is 47.8%25 of the average length of hits to this gene.	hypothetical protein	-	-		-	-	-
ACCU_04010	-	Carbohydrate kinase family protein	K00856	-	K00856	-	-	-
ACCU_04020	-	hypothetical protein	-	-	-	-	-	-
ACCU_04025	Pseudogene candidate. Reason(s):ORF is 40.2%25 of the average length of hits to this gene.	hypothetical protein	-	-	-	-	-	-
ACCU_04030	-	hypothetical protein	-	-	-	-	-	-
ACCU_04035	-	hypothetical protein	-	-		-	-	-
ACCU_04040	Pseudogene candidate. Reason(s):ORF is 35.4%25 of the average length of hits to this gene.	hypothetical protein	-	-	-	-	-	-
ACCU_04045	-	ATP-dependent RNA helicase rhlE	K11927	K11927	K11927	K11927	ATP-dependent RNA helicase RhlE [EC:5.6.2.7]	2e-190
ACCU_04050	-	Large ribosomal subunit protein bL21	K02888	K02888	K02888	K02888	large subunit ribosomal protein L21	2.8e-42
ACCU_04055	-	50S ribosomal protein L27	K02899	K02899	K02899	K02899	large subunit ribosomal protein L27	9e-43
ACCU_04060	-	GTPase Obg/CgtA	K03979	K03979	K03979	K03979	GTPase [EC:3.6.5.-]	7.1e-147
ACCU_04065	-	Glutamate 5-kinase	K00931	K00931	K00931	K00931	glutamate 5-kinase [EC:2.7.2.11]	1.6e-161
ACCU_04070	Pseudogene candidate. Reason(s):ORF is 57.1%25 of the average length of hits to this gene.	hypothetical protein	-	-	-	-	-	-
ACCU_04075	-	hypothetical protein	-	-	-	-	-	-
ACCU_04080	-	hypothetical protein	-	-		-	-	-
ACCU_04085	-	Recombination factor protein RarA	K07478	K07478		K07478	putative ATPase	2.9e-64
ACCU_04090	Pseudogene candidate. Reason(s):ORF is 8.9%25 of the average length of hits to this gene.	hypothetical protein	-	-		-	-	-
ACCU_04095	-	Serine--tRNA ligase	K01875	K01875	K01875	K01875	seryl-tRNA synthetase [EC:6.1.1.11]	1.8e-176
ACCU_04100	Pseudogene candidate. Reason(s):ORF is 43.6%25 of the average length of hits to this gene.	hypothetical protein	-	-		-	-	-
ACCU_04105	-	hypothetical protein	-	-		-	-	-
ACCU_04110	-	hypothetical protein	-	-		-	-	-
ACCU_04115	Pseudogene candidate. Reason(s):ORF is 20.6%25 of the average length of hits to this gene.	hypothetical protein	-	-		-	-	-
ACCU_04120	-	hypothetical protein	-	-	-	-	-	-
ACCU_04125	-	hypothetical protein	-	-	-	-	-	-
ACCU_04130	-	hypothetical protein	-	-	-	-	-	-
ACCU_04135	-	hypothetical protein	-	-	-	-	-	-
ACCU_04140	-	30S ribosomal protein S20	K02968	K02968	K02968	K02968	small subunit ribosomal protein S20	1.2e-29
ACCU_04145	-	Protein-L-isoaspartate O-methyltransferase	K00573	K00573	K00573	K00573	protein-L-isoaspartate(D-aspartate) O-methyltransferase [EC:2.1.1.77]	2e-55
ACCU_04150	-	Addiction module killer protein	-	-		-	-	-
ACCU_04155	-	putative transcriptional regulator	-	-		-	-	-
ACCU_04160	-	hypothetical protein	-	-	-	-	-	-
ACCU_04165	-	hypothetical protein	-	-	-	-	-	-
ACCU_04170	Pseudogene candidate. Reason(s):ORF is 14.0%25 of the average length of hits to this gene.	hypothetical protein	-	-		-	-	-
ACCU_04175	-	hypothetical protein	-	-		-	-	-
ACCU_04180	-	hypothetical protein	-	-		-	-	-
ACCU_04185	-	hypothetical protein	-	-		-	-	-
ACCU_04190	Pseudogene candidate. Reason(s):ORF is 23.6%25 of the average length of hits to this gene.	hypothetical protein	-	-		-	-	-
ACCU_04195	Pseudogene candidate. Reason(s):ORF is 54.2%25 of the average length of hits to this gene.	hypothetical protein	-	-	-	-	-	-
ACCU_04200	-	Mth938-like domain-containing protein	-	-		-	-	-
ACCU_04205	-	Modulator of FtsH protease YccA	K19416	K19416	K19416	K19416	modulator of FtsH protease	1.1e-82
ACCU_04210	-	hypothetical protein	-	-	-	-	-	-
ACCU_04215	Pseudogene candidate. Reason(s):ORF is 35.8%25 of the average length of hits to this gene.	hypothetical protein	-	-		-	-	-
ACCU_04220	Pseudogene candidate. Reason(s):ORF is 35.0%25 of the average length of hits to this gene.	hypothetical protein	-	-		-	-	-
ACCU_04225	-	Non-heme chloroperoxidase	-	-		-	-	-
ACCU_04230	Pseudogene candidate. Reason(s):ORF is 14.1%25 of the average length of hits to this gene.	hypothetical protein	-	-		-	-	-
ACCU_04235	Pseudogene candidate. Reason(s):ORF is 57.7%25 of the average length of hits to this gene.	hypothetical protein	-	-		-	-	-
ACCU_04240	-	Phasin family protein	-	-		-	-	-
ACCU_04245	-	hypothetical protein	-	-	-	-	-	-
ACCU_04250	-	phasin family protein	-	-		-	-	-
ACCU_04255	-	Lipopolysaccharide export system protein LptA	K09774	K09774	K09774	K09774	lipopolysaccharide export system protein LptA	1.6e-33
ACCU_04260	-	Lipopolysaccharide export system protein LptC	K11719	K11719	K11719	K11719	lipopolysaccharide export system protein LptC	1.9e-36
ACCU_04265	-	hypothetical protein	-	-	-	-	-	-
ACCU_04270	-	Arabinose 5-phosphate isomerase	K06041	K06041	K06041	K06041	arabinose-5-phosphate isomerase [EC:5.3.1.13]	7.9e-149
ACCU_04275	-	hypothetical protein	-	-	-	-	-	-
ACCU_04280	Pseudogene candidate. Reason(s):ORF is 21.8%25 of the average length of hits to this gene.	hypothetical protein	-	-		-	-	-
ACCU_04285	Pseudogene candidate. Reason(s):ORF is 19.9%25 of the average length of hits to this gene.	hypothetical protein	-	-		-	-	-
ACCU_04290	-	hypothetical protein	-	-	-	-	-	-
ACCU_04295	-	hypothetical protein	-	-	-	-	-	-
ACCU_04300	-	hypothetical protein	-	-	-	-	-	-
ACCU_04305	-	hypothetical protein	-	-	-	-	-	-
ACCU_04310	-	anthranilate synthase component I	K01657	K01657	K01657	K01657	anthranilate synthase component I [EC:4.1.3.27]	7.6e-203
ACCU_04315	-	2-succinyl-6-hydroxy-2, 4-cyclohexadiene-1-carboxylate synthase	-	-		-	-	-
ACCU_04320	Pseudogene candidate. Reason(s):ORF is 45.6%25 of the average length of hits to this gene.	hypothetical protein	-	-		-	-	-
ACCU_04325	-	hypothetical protein	-	-		-	-	-
ACCU_04330	-	hypothetical protein	-	-		-	-	-
ACCU_04335	-	hypothetical protein	-	-	-	-	-	-
ACCU_04340	Pseudogene candidate. Reason(s):ORF is 17.1%25 of the average length of hits to this gene.	hypothetical protein	-	-		-	-	-
ACCU_04345	Pseudogene candidate. Reason(s):ORF is 23.9%25 of the average length of hits to this gene.	hypothetical protein	-	-		-	-	-
ACCU_04350	Pseudogene candidate. Reason(s):ORF is 37.1%25 of the average length of hits to this gene.	hypothetical protein	-	-		-	-	-
ACCU_04355	Pseudogene candidate. Reason(s):ORF is 43.3%25 of the average length of hits to this gene.	hypothetical protein	-	-		-	-	-
ACCU_04360	Pseudogene candidate. Reason(s):ORF is 25.3%25 of the average length of hits to this gene.	Cytochrome c551 peroxidase	-	-		-	-	-
ACCU_04365	-	FeoA domain protein	K04758	K04758	K04758	K04758	ferrous iron transport protein A	1.6e-19
ACCU_04370	-	Ferrous iron transport protein B	K04759	K04759	K04759	K04759	ferrous iron transport protein B	2.4e-213
ACCU_04375	-	Pyrophosphate--fructose 6-phosphate 1-phosphotransferase	K00895	K00895	K00895	K00895	diphosphate-dependent phosphofructokinase [EC:2.7.1.90]	2.4e-192
ACCU_04380	-	hypothetical protein	K01624	K01624	K01624	K01624	fructose-bisphosphate aldolase, class II [EC:4.1.2.13]	6.7e-114
ACCU_04385	Pseudogene candidate. Reason(s):ORF is 63.3%25 of the average length of hits to this gene.	hypothetical protein	-	-		-	-	-
ACCU_04390	-	Rhodanese domain-containing protein	-	-		-	-	-
ACCU_04395	-	Quinolinate synthase	K03517	K03517	K03517	K03517	quinolinate synthase [EC:2.5.1.72]	1.4e-108
ACCU_04400	-	hypothetical protein	-	-	-	-	-	-
ACCU_04405	-	hypothetical protein	-	-	-	-	-	-
ACCU_04410	-	hypothetical protein	-	-	-	-	-	-
ACCU_04415	-	hypothetical protein	-	-	-	-	-	-
ACCU_04420	-	50S ribosomal protein L34	K02914	K02914	K02914	K02914	large subunit ribosomal protein L34	3.3e-22
ACCU_04425	-	Putative membrane protein insertion efficiency factor	K08998	K08998	K08998	K08998	uncharacterized protein	1.6e-34
ACCU_04430	-	Membrane protein insertase YidC	K03217	K03217	K03217	K03217	YidC/Oxa1 family membrane protein insertase	2.8e-92
ACCU_04435	-	tRNA modification GTPase MnmE	K03650	K03650	K03650	K03650	tRNA modification GTPase [EC:3.6.-.-]	2.2e-165
ACCU_04440	-	hypothetical protein	-	-	-	-	-	-
ACCU_04445	-	hypothetical protein	-	-		-	-	-
ACCU_04450	-	hypothetical protein	K01759	-	K01759	-	-	-
ACCU_04455	-	Malonyl-CoA decarboxylase	K01578	K01578	K01578	K01578	malonyl-CoA decarboxylase [EC:4.1.1.9]	4.2e-162
ACCU_04460	-	Phosphatidylglycerol--prolipoprotein diacylglyceryl transferase	K13292	K13292	K13292	K13292	phosphatidylglycerol---prolipoprotein diacylglyceryl transferase [EC:2.5.1.145]	7.3e-80
ACCU_04465	-	Porin domain-containing protein	-	-		-	-	-
ACCU_04470	Pseudogene candidate. Reason(s):ORF is 44.2%25 of the average length of hits to this gene.	hypothetical protein	K18843	K18843		K18843	antitoxin HicB	2.7e-11
ACCU_04475	Pseudogene candidate. Reason(s):ORF is 59.0%25 of the average length of hits to this gene.	hypothetical protein	K18843	K18843		K18843	antitoxin HicB	7.7e-13
ACCU_04480	-	Porin domain-containing protein	-	-		-	-	-
ACCU_04485	-	hypothetical protein	-	-	-	-	-	-
ACCU_04490	-	hypothetical protein	K00927	K00927	K00927	K00927	phosphoglycerate kinase [EC:2.7.2.3]	5.7e-190
ACCU_04495	-	triose-phosphate isomerase	K01803	K01803	K01803	K01803	triosephosphate isomerase (TIM) [EC:5.3.1.1]	5.4e-97
ACCU_04500	Pseudogene candidate. Reason(s):ORF is 49.6%25 of the average length of hits to this gene.	hypothetical protein	-	-		-	-	-
ACCU_04505	-	hypothetical protein	-	-	-	-	-	-
ACCU_04510	Pseudogene candidate. Reason(s):ORF is 31.7%25 of the average length of hits to this gene.	hypothetical protein	-	-	-	-	-	-
ACCU_04515	-	aspartate kinase	K00928	K00928	K00928	K00928	aspartate kinase [EC:2.7.2.4]	5.5e-150
ACCU_04520	Pseudogene candidate. Reason(s):ORF is 24.3%25 of the average length of hits to this gene.	Transposase IS4-like domain-containing protein	-	-	-	-	-	-
ACCU_04525	Pseudogene candidate. Reason(s):ORF is 13.5%25 of the average length of hits to this gene.	hypothetical protein	-	-	-	-	-	-
ACCU_04530	-	30S ribosomal protein S15	K02956	K02956	K02956	K02956	small subunit ribosomal protein S15	4.2e-38
ACCU_04535	-	Polyribonucleotide nucleotidyltransferase	K00962	K00962	K00962	K00962	polyribonucleotide nucleotidyltransferase [EC:2.7.7.8]	0
ACCU_04540	-	RNA polymerase-binding transcription factor DksA	K06204	K06204	K06204	K06204	RNA polymerase-binding transcription factor	4.1e-49
ACCU_04545	-	hypothetical protein	-	-	-	-	-	-
ACCU_04550	-	hypothetical protein	K06867	K06867		K06867	uncharacterized protein	2.3e-39
ACCU_04555	Pseudogene candidate. Reason(s):ORF is 15.9%25 of the average length of hits to this gene.	hypothetical protein	-	-		-	-	-
ACCU_04560	Pseudogene candidate. Reason(s):ORF is 12.9%25 of the average length of hits to this gene.	hypothetical protein	-	-		-	-	-
ACCU_04565	-	hypothetical protein	-	-	-	-	-	-
ACCU_04570	-	50S ribosomal protein L28	K02902	K02902	K02902	K02902	large subunit ribosomal protein L28	1.2e-34
ACCU_04575	-	50S ribosomal protein L33	K02913	K02913	K02913	K02913	large subunit ribosomal protein L33	3.2e-20
ACCU_04580	-	3-deoxy-7-phosphoheptulonate synthase AroG	K01626	K01626	K01626	K01626	3-deoxy-7-phosphoheptulonate synthase [EC:2.5.1.54]	1e-89
ACCU_04585	Pseudogene candidate. Reason(s):ORF is 29.5%25 of the average length of hits to this gene.	hypothetical protein	-	-		-	-	-
ACCU_04590	-	hypothetical protein	-	-	-	-	-	-
ACCU_04595	-	Endonuclease	K01173	K01173	K01173	K01173	endonuclease G, mitochondrial	3.3e-63
ACCU_04600	-	DUF3368 domain-containing protein	-	-		-	-	-
ACCU_04605	-	Antitoxin	-	-	-	-	-	-
ACCU_04610	-	DNA gyrase subunit A	K02469	K02469	K02469	K02469	DNA gyrase subunit A [EC:5.6.2.2]	0
ACCU_04615	-	Bifunctional chorismate mutase/prephenate dehydratase	K14170	K04518,K14170	K14170	K14170,K04518	chorismate mutase / prephenate dehydratase [EC:5.4.99.5 4.2.1.51],prephenate dehydratase [EC:4.2.1.51]	7e-146,4.7e-109
ACCU_04620	-	Histidinol-phosphate aminotransferase 2	K00817	K00817	K00817	K00817	histidinol-phosphate aminotransferase [EC:2.6.1.9]	1.6e-118
ACCU_04625	-	PREPHENATE/Arogenate DEHYDROGENASE	K04517	K04517	K04517	K04517	prephenate dehydrogenase [EC:1.3.1.12]	9.8e-92
ACCU_04630	-	Multifunctional fusion protein	K00800	K00800,K00945	K00800	K00800,K00945	3-phosphoshikimate 1-carboxyvinyltransferase [EC:2.5.1.19],CMP/dCMP kinase [EC:2.7.4.25]	1.2e-217,1.3e-81
ACCU_04635	-	30S ribosomal protein S1	K02945	K02945	K02945	K02945	small subunit ribosomal protein S1	2.4e-155
ACCU_04640	-	integration host factor subunit beta	K05788	K05788	K05788	K05788	integration host factor subunit beta	1.5e-51
ACCU_04645	-	lipopolysaccharide assembly protein LapB	K19804	K19804	K19804	K19804	lipopolysaccharide assembly protein B	2.5e-149
ACCU_04650	-	D-glycero-beta-D-manno-heptose-7-phosphate kinase	K21344	K21344	K21344	K21344	D-glycero-beta-D-manno-heptose-7-phosphate kinase [EC:2.7.1.167]	4.9e-132
ACCU_04655	-	ADP-L-glycero-D-manno-heptose-6-epimerase	K03274	K03274	K03274	K03274	ADP-L-glycero-D-manno-heptose 6-epimerase [EC:5.1.3.20]	2.8e-148
ACCU_04660	Pseudogene candidate. Reason(s):ORF is 36.8%25 of the average length of hits to this gene.	Cysteine synthase B	-	-		-	-	-
ACCU_04665	Pseudogene candidate. Reason(s):ORF is 40.7%25 of the average length of hits to this gene.	hypothetical protein	-	-		-	-	-
ACCU_04670	Pseudogene candidate. Reason(s):ORF is 19.8%25 of the average length of hits to this gene.	hypothetical protein	-	-		-	-	-
ACCU_04675	-	putative 3'-5' exonuclease PolB-like domain-containing protein	K07501	K07501	K07501	K07501	3'-5' exonuclease	2.7e-103
ACCU_04680	Pseudogene candidate. Reason(s):ORF is 41.7%25 of the average length of hits to this gene.	hypothetical protein	-	-	-	-	-	-
ACCU_04685	Pseudogene candidate. Reason(s):ORF is 12.8%25 of the average length of hits to this gene.	hypothetical protein	-	-	-	-	-	-
ACCU_04690	-	Integral membrane protein	-	-		-	-	-
ACCU_04695	Pseudogene candidate. Reason(s):ORF is 44.4%25 of the average length of hits to this gene.	hypothetical protein	-	-	-	-	-	-
ACCU_04700	-	hypothetical protein	-	-	-	-	-	-
ACCU_04705	-	Carbamoyl-phosphate synthase small chain	K01956	K01956	K01956	K01956	carbamoyl-phosphate synthase small subunit [EC:6.3.5.5]	1.4e-184
ACCU_04710	-	carbamoyl-phosphate synthase large subunit	K01955	K01955	K01955	K01955	carbamoyl-phosphate synthase large subunit [EC:6.3.5.5]	0
ACCU_04715	-	Transcription elongation factor GreA	K03624	K03624	K03624	K03624	transcription elongation factor GreA	1.2e-70
ACCU_04720	-	DUF4149 domain-containing protein	-	-		-	-	-
ACCU_04725	Pseudogene candidate. Reason(s):ORF is 22.9%25 of the average length of hits to this gene.	hypothetical protein	-	-	-	-	-	-
ACCU_04730	-	30S ribosomal protein S2	K02967	K02967	K02967	K02967	small subunit ribosomal protein S2	1.1e-110
ACCU_04735	-	Elongation factor Ts	K02357	K02357	K02357	K02357	elongation factor Ts	3.1e-97
ACCU_04740	-	Uridylate kinase	K09903	K09903	K09903	K09903	uridylate kinase [EC:2.7.4.22]	2.9e-113
ACCU_04745	-	Ribosome-recycling factor	K02838	K02838	K02838	K02838	ribosome recycling factor	1.3e-61
ACCU_04750	-	Isoprenyl transferase	K00806	K00806	K00806	K00806	undecaprenyl diphosphate synthase [EC:2.5.1.31]	8.2e-114
ACCU_04755	-	Phosphatidate cytidylyltransferase	K00981	K00981	K00981	K00981	phosphatidate cytidylyltransferase [EC:2.7.7.41]	3.9e-58
ACCU_04760	-	1-deoxy-D-xylulose 5-phosphate reductoisomerase	K00099	K00099	K00099	K00099	1-deoxy-D-xylulose-5-phosphate reductoisomerase [EC:1.1.1.267]	8.1e-184
ACCU_04765	-	Zinc metalloprotease	K11749	K11749	K11749	K11749	regulator of sigma E protease [EC:3.4.24.-]	6.7e-73
ACCU_04770	-	Outer membrane protein assembly factor BamA	K07277	K07277	K07277	K07277	outer membrane protein insertion porin family	3.9e-171
ACCU_04775	-	Periplasmic chaperone for outer membrane proteins, Skp family	K06142	K06142	K06142	K06142	outer membrane protein	4.2e-47
ACCU_04780	-	UDP-3-O-acylglucosamine N-acyltransferase	K02536	K02536	K02536	K02536	UDP-3-O-[3-hydroxymyristoyl] glucosamine N-acyltransferase [EC:2.3.1.191]	5.3e-132
ACCU_04785	-	3-hydroxyacyl-[acyl-carrier-protein] dehydratase FabZ	K02372	K02372	K02372	K02372	3-hydroxyacyl-[acyl-carrier-protein] dehydratase [EC:4.2.1.59]	3.8e-63
ACCU_04790	-	Acyl-[acyl-carrier-protein]--UDP-N-acetylglucosamine O-acyltransferase	K00677	K00677	K00677	K00677	UDP-N-acetylglucosamine acyltransferase [EC:2.3.1.129]	2.2e-124
ACCU_04795	-	Lipid-A-disaccharide synthase	K00748	K00748	K00748	K00748	lipid-A-disaccharide synthase [EC:2.4.1.182]	5.6e-144
ACCU_04800	-	hypothetical protein	-	-		-	-	-
ACCU_04805	-	hypothetical protein	-	-		-	-	-
ACCU_04810	-	Recombination-associated protein RdgC	K03554	K03554	K03554	K03554	recombination associated protein RdgC	2.9e-117
ACCU_04815	-	hypothetical protein	K07053	K07053	K07053	K07053	3',5'-nucleoside bisphosphate phosphatase [EC:3.1.3.97]	2.3e-91
ACCU_04820	-	Threonylcarbamoyl-AMP synthase	K07566	K07566		K07566	L-threonylcarbamoyladenylate synthase [EC:2.7.7.87]	6.5e-41
ACCU_04825	-	Peptidase M50	-	-		-	-	-
ACCU_04830	-	Tryptophan--tRNA ligase	K01867	K01867	K01867	K01867	tryptophanyl-tRNA synthetase [EC:6.1.1.2]	5.8e-104
ACCU_04835	-	Segregation and condensation protein A	K05896	K05896	K05896	K05896	segregation and condensation protein A	6.1e-67
ACCU_04840	-	SMC-Scp complex subunit ScpB	K06024	K06024	K06024	K06024	segregation and condensation protein B	1.8e-76
ACCU_04845	-	Pseudouridine synthase	K06178	K06178	K06178	K06178	23S rRNA pseudouridine2605 synthase [EC:5.4.99.22]	1.9e-106
ACCU_04850	-	hypothetical protein	-	-	-	-	-	-
ACCU_04855	Pseudogene candidate. Reason(s):ORF is 20.7%25 of the average length of hits to this gene.	hypothetical protein	-	-		-	-	-
ACCU_04865	-	S-adenosylmethionine:tRNA ribosyltransferase-isomerase	K07568	K07568	K07568	K07568	S-adenosylmethionine:tRNA ribosyltransferase-isomerase [EC:2.4.99.17]	4.5e-148
ACCU_04870	-	hypothetical protein	-	-	-	-	-	-
ACCU_04875	-	hypothetical protein	-	-		-	-	-
ACCU_04880	Pseudogene candidate. Reason(s):ORF is 17.4%25 of the average length of hits to this gene.	hypothetical protein	-	-		-	-	-
ACCU_04885	-	hypothetical protein	-	-	-	-	-	-
ACCU_04890	-	RND transporter	K18139	K18139	K18139	K18139	outer membrane protein, multidrug efflux system	6.6e-140
ACCU_04895	-	Efflux pump membrane transporter	K18138	K18138	K18138	K18138	multidrug efflux pump	0
ACCU_04900	-	Membrane fusion protein (Multidrug efflux system)	K03585	K03585	K03585	K03585	membrane fusion protein, multidrug efflux system	2.4e-92
ACCU_04905	-	TetR family transcriptional regulator	-	-		-	-	-
ACCU_04910	Pseudogene candidate. Reason(s):ORF is 60.1%25 of the average length of hits to this gene.	hypothetical protein	-	-		-	-	-
ACCU_04915	-	hypothetical protein	-	-		-	-	-
ACCU_04920	-	hypothetical protein	-	-		-	-	-
ACCU_04925	-	hypothetical protein	-	-	-	-	-	-
ACCU_04930	-	hypothetical protein	-	-	-	-	-	-
ACCU_04935	-	hypothetical protein	-	-	-	-	-	-
ACCU_04940	-	hypothetical protein	-	-	-	-	-	-
ACCU_04945	-	DUF883 domain-containing protein	K05594	K05594		K05594	ElaB protein	2.3e-25
ACCU_04950	-	Transmembrane protein	-	-		-	-	-
ACCU_04955	-	YqjK-like protein	-	-		-	-	-
ACCU_04960	-	Single-stranded DNA-binding protein	K10800	K10800	K10800	K10800	single-strand selective monofunctional uracil DNA glycosylase [EC:3.2.2.-]	3e-106
ACCU_04965	-	Beta-lactamase induction signal transducer AmpG	K08218	K08218	K08218	K08218	MFS transporter, PAT family, beta-lactamase induction signal transducer AmpG	2.4e-143
ACCU_04970	-	methionine biosynthesis protein MetW	-	-		-	-	-
ACCU_04975	-	Homoserine O-succinyltransferase	K00641	K00641	K00641	K00641	homoserine O-acetyltransferase/O-succinyltransferase [EC:2.3.1.31 2.3.1.46]	3.2e-161
ACCU_04980	-	Phosphoenolpyruvate-protein phosphotransferase	K08483	K08483	K08483	K08483	phosphoenolpyruvate-protein phosphotransferase (PTS system enzyme I) [EC:2.7.3.9]	1.2e-227
ACCU_04985	-	Phosphocarrier protein HPr	K02784	K02784	K02784	K02784	phosphocarrier protein HPr	3e-28
ACCU_04990	-	Phosphotransferase system, mannose/fructose-specific component IIA	K02793	K02793	K02793	K02793	mannose PTS system EIIA component [EC:2.7.1.191]	3.7e-40
ACCU_04995	-	FAD:protein FMN transferase	K03734	K03734	K03734	K03734	FAD:protein FMN transferase [EC:2.7.1.180]	8.5e-76
ACCU_05000	-	Glutathione synthetase	K01920	K01920	K01920	K01920	glutathione synthase [EC:6.3.2.3]	2.9e-127
ACCU_05005	-	Glutamate--cysteine ligase GshA	K01919	-	K01919	-	-	-
ACCU_05010	-	DNA topoisomerase 4 subunit A	K02621	-	K02621	-	-	-
ACCU_05015	Pseudogene candidate. Reason(s):ORF is 23.6%25 of the average length of hits to this gene.	hypothetical protein	-	-	-	-	-	-
ACCU_05020	-	hypothetical protein	-	-	-	-	-	-
ACCU_05025	-	Dihydrolipoyl dehydrogenase	K00382	K00382	K00382	K00382	dihydrolipoyl dehydrogenase [EC:1.8.1.4]	2.1e-188
ACCU_05030	-	Acetyltransferase component of pyruvate dehydrogenase complex	K00627	K00627	K00627	K00627	pyruvate dehydrogenase E2 component (dihydrolipoyllysine-residue acetyltransferase) [EC:2.3.1.12]	1.8e-162
ACCU_05035	-	Pyruvate dehydrogenase E1 component	K00163	K00163	K00163	K00163	pyruvate dehydrogenase E1 component [EC:1.2.4.1]	0
ACCU_05040	-	hypothetical protein	-	-		-	-	-
ACCU_05045	-	hypothetical protein	K00179	-	K00179	-	-	-
ACCU_05050	-	hypothetical protein	-	-		-	-	-
ACCU_05055	-	hypothetical protein	K00180	-	K00180	-	-	-
ACCU_05060	-	hypothetical protein	-	-	-	-	-	-
ACCU_05065	Pseudogene candidate. Reason(s):ORF is 50.1%25 of the average length of hits to this gene.	hypothetical protein	-	-		-	-	-
ACCU_05070	-	1,6-anhydro-N-acetylmuramyl-L-alanine amidase AmpD	K03806	K03806	K03806	K03806	N-acetyl-anhydromuramoyl-L-alanine amidase [EC:3.5.1.28]	1.3e-90
ACCU_05075	-	Type 4 fimbriae expression regulatory protein pilR	K02667	-	K02667	-	-	-
ACCU_05080	-	hypothetical protein	K02668	K02668	K02668	K02668	two-component system, NtrC family, sensor histidine kinase PilS [EC:2.7.13.3]	7.2e-107
ACCU_05085	-	hypothetical protein	-	-		-	-	-
ACCU_05090	-	MYND finger	K06950	-	K06950	-	-	-
ACCU_05095	-	hypothetical protein	-	-	-	-	-	-
ACCU_05100	-	DUF1841 domain-containing protein	-	-		-	-	-
ACCU_05105	-	FIST C-domain domain-containing protein	-	-	-	-	-	-
ACCU_05110	-	Endonuclease III	K10773	K10773	K10773	K10773	endonuclease III [EC:3.2.2.- 4.2.99.18]	2.1e-75
ACCU_05115	-	Ion-translocating oxidoreductase complex subunit E	K03613	K03613	K03613	K03613	H+/Na+-translocating ferredoxin:NAD+ oxidoreductase subunit E	2.5e-82
ACCU_05120	-	Ion-translocating oxidoreductase complex subunit G	K03612	K03612	K03612	K03612	H+/Na+-translocating ferredoxin:NAD+ oxidoreductase subunit G	5.9e-56
ACCU_05125	-	Ion-translocating oxidoreductase complex subunit D	K03614	K03614	K03614	K03614	H+/Na+-translocating ferredoxin:NAD+ oxidoreductase subunit D [EC:7.1.1.11 7.2.1.2]	2.4e-109
ACCU_05130	-	Ion-translocating oxidoreductase complex subunit C	K03615	K03615	K03615	K03615	H+/Na+-translocating ferredoxin:NAD+ oxidoreductase subunit C [EC:7.1.1.11 7.2.1.2]	6.4e-219
ACCU_05135	-	Ion-translocating oxidoreductase complex subunit B	K03616	K03616	K03616	K03616	H+/Na+-translocating ferredoxin:NAD+ oxidoreductase subunit B [EC:7.1.1.11 7.2.1.2]	2.9e-80
ACCU_05140	-	Ion-translocating oxidoreductase complex subunit A	K03617	K03617	K03617	K03617	H+/Na+-translocating ferredoxin:NAD+ oxidoreductase subunit A	1.1e-93
ACCU_05145	-	Dihydroorotate dehydrogenase (quinone)	K00254	K00254	K00254	K00254	dihydroorotate dehydrogenase [EC:1.3.5.2]	9.6e-136
ACCU_05150	Pseudogene candidate. Reason(s):ORF is 26.6%25 of the average length of hits to this gene.	hypothetical protein	-	-		-	-	-
ACCU_05155	Pseudogene candidate. Reason(s):ORF is 22.4%25 of the average length of hits to this gene.	Transposase DDE domain-containing protein	-	-		-	-	-
ACCU_05160	-	DNA polymerase III subunit delta	K02340	K02340	K02340	K02340	DNA polymerase III subunit delta [EC:2.7.7.7]	2.8e-64
ACCU_05165	-	LPS-assembly lipoprotein LptE	K03643	K03643	K03643	K03643	LPS-assembly lipoprotein	2.1e-37
ACCU_05170	-	Leucine--tRNA ligase	K01869	K01869	K01869	K01869	leucyl-tRNA synthetase [EC:6.1.1.4]	0
ACCU_05175	-	hypothetical protein	-	-	-	-	-	-
ACCU_05180	-	3-hydroxyacyl-CoA dehydrogenase type-2	K08683	K08683,K14746,K15869,K19960		K08683	3-hydroxyacyl-CoA dehydrogenase / 3-hydroxy-2-methylbutyryl-CoA dehydrogenase [EC:1.1.1.35 1.1.1.178]	1.1e-111
ACCU_05185	-	Acetyl-CoA C-acetyltransferase	K00626	K00626	K00626	K00626	acetyl-CoA C-acetyltransferase [EC:2.3.1.9]	8e-163
ACCU_05190	-	MaoC domain protein dehydratase	-	-		-	-	-
ACCU_05195	-	hypothetical protein	-	-		-	-	-
ACCU_05200	-	hypothetical protein	-	-	-	-	-	-
ACCU_05205	-	Poly(3-hydroxyalkanoate) polymerase subunit PhaE	K22881	K22881	K22881	K22881	poly[(R)-3-hydroxyalkanoate] polymerase subunit PhaE	6e-51
ACCU_05210	-	Poly-beta-hydroxybutyrate synthase	K03821	K03821	K03821	K03821	poly[(R)-3-hydroxyalkanoate] polymerase subunit PhaC [EC:2.3.1.304]	2.4e-88
ACCU_05215	-	hypothetical protein	-	-		-	-	-
ACCU_05220	-	hypothetical protein	-	-		-	-	-
ACCU_05225	-	hypothetical protein	-	-		-	-	-
ACCU_05230	Pseudogene candidate. Reason(s):ORF is 6.1%25 of the average length of hits to this gene.	hypothetical protein	-	-		-	-	-
ACCU_05235	-	hypothetical protein	-	-		-	-	-
ACCU_05240	-	hypothetical protein	-	-		-	-	-
ACCU_05245	-	hypothetical protein	-	-		-	-	-
ACCU_05250	Pseudogene candidate. Reason(s):ORF is 9.8%25 of the average length of hits to this gene.	hypothetical protein	-	-		-	-	-
ACCU_05255	-	Single-stranded-DNA-specific exonuclease RecJ	K07462	K07462	K07462	K07462	single-stranded-DNA-specific exonuclease [EC:3.1.-.-]	3e-197
ACCU_05260	-	2,3-bisphosphoglycerate-independent phosphoglycerate mutase	-	-		-	-	-
ACCU_05265	-	hypothetical protein	-	-	-	-	-	-
ACCU_05270	-	Primosomal protein N'	K04066	K04066	K04066	K04066	primosomal protein N' (replication factor Y) (superfamily II helicase) [EC:5.6.2.4]	9.4e-237
ACCU_05275	-	Uroporphyrinogen decarboxylase	K01599	K01599	K01599	K01599	uroporphyrinogen decarboxylase [EC:4.1.1.37]	3.7e-159
ACCU_05280	-	DNA-binding transcriptional response regulator, NtrC family, contains REC, AAA-type ATPase, and a Fis-type DNA-binding domains	K13599	-	K13599	-	-	-
ACCU_05285	-	histidine kinase	K13598	K13598	K13598	K13598	two-component system, NtrC family, nitrogen regulation sensor histidine kinase NtrY [EC:2.7.13.3]	9.2e-239
ACCU_05290	-	Proline rich signal peptide protein	-	-		-	-	-
ACCU_05295	-	16S rRNA (cytosine(967)-C(5))-methyltransferase	K03500	K03500	K03500	K03500	16S rRNA (cytosine967-C5)-methyltransferase [EC:2.1.1.176]	2.8e-125
ACCU_05300	Pseudogene candidate. Reason(s):ORF is 51.8%25 of the average length of hits to this gene.	hypothetical protein	-	-		-	-	-
ACCU_05305	Pseudogene candidate. Reason(s):ORF is 20.4%25 of the average length of hits to this gene.	Transposase	-	-	-	-	-	-
ACCU_05310	-	Ribulose bisphosphate carboxylase	K01601	K01601	K01601	K01601	ribulose-bisphosphate carboxylase large chain [EC:4.1.1.39]	3.4e-116
ACCU_05315	-	Transketolase 2	K00615	K00615	K00615	K00615	transketolase [EC:2.2.1.1]	1.3e-202
ACCU_05320	-	type I glyceraldehyde-3-phosphate dehydrogenase	K00134	K00134	K00134	K00134	glyceraldehyde 3-phosphate dehydrogenase (phosphorylating) [EC:1.2.1.12]	3.2e-176
ACCU_05325	-	Phosphoribosylaminoimidazole-succinocarboxamide synthase	K01923	K01923	K01923	K01923	phosphoribosylaminoimidazole-succinocarboxamide synthase [EC:6.3.2.6]	8.2e-119
ACCU_05330	-	hypothetical protein	-	-	-	-	-	-
ACCU_05335	-	DUF2189 domain-containing protein	-	-		-	-	-
ACCU_05340	-	oligopeptidase A	K01414	K01414	K01414	K01414	oligopeptidase A [EC:3.4.24.70]	1.7e-279
ACCU_05345	-	hypothetical protein	-	-	-	-	-	-
ACCU_05350	-	hypothetical protein	-	-	-	-	-	-
ACCU_05355	-	N-(5'-phosphoribosyl)anthranilate isomerase	K01817	K01817	K01817	K01817	phosphoribosylanthranilate isomerase [EC:5.3.1.24]	3.6e-80
ACCU_05360	-	Tryptophan synthase beta chain	K01696	K01696	K01696	K01696	tryptophan synthase beta chain [EC:4.2.1.20]	7.5e-245
ACCU_05365	-	Tryptophan synthase alpha chain	K01695	K01695	K01695	K01695	tryptophan synthase alpha chain [EC:4.2.1.20]	1.9e-102
ACCU_05370	-	Acetyl-coenzyme A carboxylase carboxyl transferase subunit beta	K01963	K01963	K01963	K01963	acetyl-CoA carboxylase carboxyl transferase subunit beta [EC:6.4.1.2 2.1.3.15]	2.1e-127
ACCU_05375	-	Dihydrofolate synthase/folylpolyglutamate synthase	K11754	K11754	K11754	K11754	dihydrofolate synthase / folylpolyglutamate synthase [EC:6.3.2.12 6.3.2.17]	4e-137
ACCU_05380	-	SPOR domain-containing protein	K03749	K03749		K03749	DedD protein	1.6e-30
ACCU_05385	-	Pur regulon protein	K03558	K03558	K03558	K03558	membrane protein required for colicin V production	5.6e-38
ACCU_05390	-	amidophosphoribosyltransferase	K00764	K00764	K00764	K00764	amidophosphoribosyltransferase [EC:2.4.2.14]	5.9e-196
ACCU_05395	-	hypothetical protein	-	-	-	-	-	-
ACCU_05400	-	aminotransferase class I/II-fold pyridoxal phosphate-dependent enzyme	-	-		-	-	-
ACCU_05405	-	O-succinylhomoserine sulfhydrylase	-	-		-	-	-
ACCU_05410	-	hypothetical protein	-	-	-	-	-	-
ACCU_05415	-	Glutathione hydrolase proenzyme	K00681	K00681	K00681	K00681	gamma-glutamyltranspeptidase / glutathione hydrolase [EC:2.3.2.2 3.4.19.13]	1.2e-173
ACCU_05420	-	hypothetical protein	-	-	-	-	-	-
ACCU_05425	-	hypothetical protein	-	-		-	-	-
ACCU_05430	-	hypothetical protein	-	-		-	-	-
ACCU_05435	Pseudogene candidate. Reason(s):ORF is 6.2%25 of the average length of hits to this gene.	hypothetical protein	-	-		-	-	-
ACCU_05440	-	hypothetical protein	-	-	-	-	-	-
ACCU_05445	Pseudogene candidate. Reason(s):ORF is 14.4%25 of the average length of hits to this gene.	transglutaminase family protein	-	-		-	-	-
ACCU_05450	-	Bifunctional uridylyltransferase/uridylyl-removing enzyme	K00990	K00990	K00990	K00990	[protein-PII] uridylyltransferase [EC:2.7.7.59]	1.2e-262
ACCU_05455	Pseudogene candidate. Reason(s):ORF is 52.0%25 of the average length of hits to this gene.	hypothetical protein	-	-	-	-	-	-
ACCU_05460	-	hypothetical protein	-	-	-	-	-	-
ACCU_05465	Pseudogene candidate. Reason(s):ORF is 49.5%25 of the average length of hits to this gene.	hypothetical protein	-	-		-	-	-
ACCU_05470	-	hypothetical protein	K11065	-	K11065	-	-	-
ACCU_05475	Pseudogene candidate. Reason(s):ORF is 59.3%25 of the average length of hits to this gene.	hypothetical protein	-	-		-	-	-
ACCU_05480	-	Proteinase inhibitor	K06940	-	K06940	-	-	-
ACCU_05485	-	Esterase YqiA	K07000	K07000	K07000	K07000	uncharacterized protein	3.9e-64
ACCU_05490	-	Exoribonuclease II	K01147	K01147	K01147	K01147	exoribonuclease II [EC:3.1.13.1]	1.9e-162
ACCU_05495	-	TonB family protein	K03832	K03832	K03832	K03832	periplasmic protein TonB	1.2e-21
ACCU_05500	-	Shikimate dehydrogenase (NADP(+))	K00014	K00014	K00014	K00014	shikimate dehydrogenase [EC:1.1.1.25]	8.9e-92
ACCU_05505	-	Biosynthetic peptidoglycan transglycosylase	K03814	K03814	K03814	K03814	peptidoglycan glycosyltransferase [EC:2.4.99.28]	4.6e-93
ACCU_05510	-	hypothetical protein	-	-	-	-	-	-
ACCU_05515	-	50S ribosomal protein L31	K02909	K02909	K02909	K02909	large subunit ribosomal protein L31	3.5e-36
ACCU_05520	-	Glycosyltransferase RgtA/B/C/D-like domain-containing protein	-	-		-	-	-
ACCU_05525	-	Oligoribonuclease	K13288	K13288	K13288	K13288	oligoribonuclease [EC:3.1.-.-]	9.4e-83
ACCU_05530	-	hypothetical protein	K06013	K06013	K06013	K06013	STE24 endopeptidase [EC:3.4.24.84]	1e-47
ACCU_05535	-	M48 family metallopeptidase	K06013	K06013		K06013	STE24 endopeptidase [EC:3.4.24.84]	7.1e-50
ACCU_05540	-	Putative pterin-4-alpha-carbinolamine dehydratase	K01724	K01724	K01724	K01724	4a-hydroxytetrahydrobiopterin dehydratase [EC:4.2.1.96]	1.4e-27
ACCU_05545	-	Small ribosomal subunit biogenesis GTPase RsgA	K06949	K06949	K06949	K06949	ribosome biogenesis GTPase / thiamine phosphate phosphatase [EC:3.6.1.- 3.1.3.100]	2.6e-89
ACCU_05550	-	Polyhydroxyalkanoic acid system protein	-	-		-	-	-
ACCU_05555	-	hypothetical protein	-	-	-	-	-	-
ACCU_05560	-	hypothetical protein	-	-	-	-	-	-
ACCU_05565	-	UvrABC system protein B	K03702	K03702	K03702	K03702	excinuclease ABC subunit B	0
ACCU_05570	-	hypothetical protein	-	-	-	-	-	-
ACCU_05575	Pseudogene candidate. Reason(s):ORF is 22.5%25 of the average length of hits to this gene.	hypothetical protein	-	-	-	-	-	-
ACCU_05580	-	Cyanophycin synthetase	K03802	K03802	K03802	K03802	cyanophycin synthetase [EC:6.3.2.29 6.3.2.30]	0
ACCU_05585	-	Cyanophycin synthetase	K03802	K03802	K03802	K03802	cyanophycin synthetase [EC:6.3.2.29 6.3.2.30]	7.9e-275
ACCU_05590	-	DUF1854 domain-containing protein	-	-		-	-	-
ACCU_05595	-	Putative multidrug export ATP-binding/permease protein	K06147	K06147,K15558,K20386	K06147	K06147	ATP-binding cassette, subfamily B, bacterial	3.8e-205
ACCU_05600	-	hypothetical protein	-	-	-	-	-	-
ACCU_05605	-	dCTP deaminase	K01494	K01494	K01494	K01494	dCTP deaminase [EC:3.5.4.13]	6.5e-61
ACCU_05610	-	Arginine decarboxylase	K01584	K01584	K01584	K01584	arginine decarboxylase [EC:4.1.1.19]	0
ACCU_05615	-	Hemolysin C	K03699	K03699	K03699	K03699	magnesium and cobalt exporter, CNNM family	8.9e-140
ACCU_05620	-	ATP phosphoribosyltransferase	K00765	K00765	K00765	K00765	ATP phosphoribosyltransferase [EC:2.4.2.17]	9.8e-76
ACCU_05625	-	Histidinol dehydrogenase	K00013	K00013	K00013	K00013	histidinol dehydrogenase [EC:1.1.1.23]	4.4e-182
ACCU_05630	Pseudogene candidate. Reason(s):ORF is 45.2%25 of the average length of hits to this gene.	hypothetical protein	-	-		-	-	-
ACCU_05635	-	Bifunctional NAD(P)H-hydrate repair enzyme	K23997	K23997	K23997	K23997	ADP-dependent NAD(P)H-hydrate dehydratase / NAD(P)H-hydrate epimerase [EC:4.2.1.136 5.1.99.6]	2e-139
ACCU_05640	-	Phosphoribosylformylglycinamidine synthase	K01952	K01952	K01952	K01952	phosphoribosylformylglycinamidine synthase [EC:6.3.5.3]	0
ACCU_05645	-	Peptidylprolyl isomerase	K03769	K03769	K03769	K03769	peptidyl-prolyl cis-trans isomerase C [EC:5.2.1.8]	8.7e-73
ACCU_05650	-	Cell division protein BolA	K05527	K05527	K05527	K05527	BolA family transcriptional regulator, general stress-responsive regulator	8.4e-34
ACCU_05655	-	putative protein HI_0828	K09780	K09780	K09780	K09780	uncharacterized protein	4.2e-36
ACCU_05660	-	Inner membrane-spanning protein YciB	K06190	K06190	K06190	K06190	intracellular septation protein	6.5e-76
ACCU_05665	-	methylmalonyl-CoA mutase	K01847	K01847	K01847	K01847	methylmalonyl-CoA mutase [EC:5.4.99.2]	0
ACCU_05670	-	LAO/AO transport system kinase	K07588	K07588	K07588	K07588	GTPase [EC:3.6.5.-]	1.2e-161
ACCU_05675	-	Acetyl-CoA carboxylase, carboxyltransferase component	K01966	K01966	K01966	K01966	propionyl-CoA carboxylase beta subunit [EC:6.4.1.3 2.1.3.15]	5.5e-290
ACCU_05680	-	acetyl-CoA carboxylase biotin carboxylase subunit	K01965	K01965	K01965	K01965	propionyl-CoA carboxylase alpha subunit [EC:6.4.1.3]	0
ACCU_05685	-	Phosphate acetyltransferase	K00625	-	K00625	-	-	-
ACCU_05690	-	NAD-reducing hydrogenase subunit HoxF	K18005	K18005	K18005	K18005	[NiFe] hydrogenase diaphorase moiety large subunit [EC:1.12.1.2]	1.4e-271
ACCU_05695	-	2Fe-2S iron-sulfur cluster-binding protein	K18006	K18006	K18006	K18006	[NiFe] hydrogenase diaphorase moiety small subunit [EC:1.12.1.2]	4.3e-117
ACCU_05700	-	NAD-reducing hydrogenase HoxS subunit delta (HoxY)	K18007	K18007	K18007	K18007	NAD-reducing hydrogenase small subunit [EC:1.12.1.2]	6.8e-76
ACCU_05705	-	NAD-reducing hydrogenase HoxS subunit beta	K00436	K00436	K00436	K00436	NAD-reducing hydrogenase large subunit [EC:1.12.1.2]	7.7e-231
ACCU_05710	-	Hydrogenase maturation protease	-	-		-	-	-
ACCU_05715	-	hypothetical protein	-	-	-	-	-	-
ACCU_05720	-	hypothetical protein	-	-	-	-	-	-
ACCU_05725	-	hypothetical protein	-	-		-	-	-
ACCU_05730	Pseudogene candidate. Reason(s):ORF is 29.8%25 of the average length of hits to this gene.	hypothetical protein	-	-		-	-	-
ACCU_05735	-	ATP-dependent RNA helicase HrpA	K03578	K03578	K03578	K03578	ATP-dependent RNA helicase HrpA [EC:5.6.2.6]	0
ACCU_05740	-	Etoposide-induced protein 2-4 (EI24)	K06203	K06203	K06203	K06203	CysZ protein	1.8e-26
ACCU_05745	-	hypothetical protein	-	-	-	-	-	-
ACCU_05750	-	hypothetical protein	-	-		-	-	-
ACCU_05755	-	hypothetical protein	K01939	K01939	K01939	K01939	adenylosuccinate synthase [EC:6.3.4.4]	1.4e-171
ACCU_05760	-	ATP phosphoribosyltransferase regulatory subunit	K02502	K02502	K02502	K02502	ATP phosphoribosyltransferase regulatory subunit	2.9e-112
ACCU_05765	-	DUF2065 domain-containing protein	K09937	K09937	K09937	K09937	uncharacterized protein	1.8e-24
ACCU_05770	-	Protein HflC	K04087	K04087	K04087	K04087	modulator of FtsH protease HflC	8.9e-118
ACCU_05775	-	Protein HflK	K04088	K04088	K04088	K04088	modulator of FtsH protease HflK	1.6e-157
ACCU_05780	-	GTPase HflX	K03665	K03665	K03665	K03665	GTPase	9.8e-153
ACCU_05785	-	RNA chaperone Hfq	K03666	K03666	K03666	K03666	host factor-I protein	1.9e-42
ACCU_05790	-	hypothetical protein	-	-	-	-	-	-
ACCU_05795	-	hypothetical protein	K00548	K00548	K00548	K00548	5-methyltetrahydrofolate--homocysteine methyltransferase [EC:2.1.1.13]	0
ACCU_05800	-	UDP-N-acetylenolpyruvoylglucosamine reductase	K00075	K00075	K00075	K00075	UDP-N-acetylmuramate dehydrogenase [EC:1.3.1.98]	8.1e-101
ACCU_05805	-	Ribosomal large subunit pseudouridine synthase B	K06182	K06182	K06182	K06182	23S rRNA pseudouridine2604 synthase [EC:5.4.99.21]	4.9e-81
ACCU_05810	-	Peptidyl-prolyl cis-trans isomerase	K03772	K01802	K03772	K01802	peptidylprolyl isomerase [EC:5.2.1.8]	1.9e-38
ACCU_05815	-	DUF2760 domain-containing protein	-	-		-	-	-
ACCU_05820	-	Molecular chaperone DnaK	-	-		-	-	-
ACCU_05825	-	Molecular chaperone DnaK	-	-		-	-	-
ACCU_05830	-	hypothetical protein	-	-	-	-	-	-
ACCU_05835	Pseudogene candidate. Reason(s):ORF is 20.8%25 of the average length of hits to this gene.	hypothetical protein	-	-	-	-	-	-
ACCU_05840	-	hypothetical protein	-	-		-	-	-
ACCU_05845	-	Cytochrome c assembly protein domain-containing protein	-	-		-	-	-
ACCU_05850	-	signal recognition particle protein	K03106	K03106	K03106	K03106	signal recognition particle subunit SRP54 [EC:3.6.5.4]	1.8e-176
ACCU_05855	-	hypothetical protein	-	-	-	-	-	-
ACCU_05860	-	Proline--tRNA ligase	K01881	K01881	K01881	K01881	prolyl-tRNA synthetase [EC:6.1.1.15]	2.1e-163
ACCU_05865	-	Aminomethyltransferase folate-binding domain-containing protein	K06980	K06980	K06980	K06980	tRNA-modifying protein YgfZ	7.5e-81
ACCU_05870	-	hypothetical protein	-	-		-	-	-
ACCU_05875	Pseudogene candidate. Reason(s):ORF is 36.6%25 of the average length of hits to this gene.	hypothetical protein	K07082	K07082		K07082	peptidoglycan lytic transglycosylase G [EC:4.2.2.29]	1.4e-26
ACCU_05880	-	Thymidylate kinase	K00943	K00943	K00943	K00943	dTMP kinase [EC:2.7.4.9]	2.3e-65
ACCU_05885	-	DNA polymerase III subunit delta'	K02341	K02341	K02341	K02341	DNA polymerase III subunit delta' [EC:2.7.7.7]	6.3e-80
ACCU_05890	-	hypothetical protein	-	-	-	-	-	-
ACCU_05895	-	Deoxyribonuclease	K03424	K03424	K03424	K03424	TatD DNase family protein [EC:3.1.21.-]	2.7e-84
ACCU_05900	Pseudogene candidate. Reason(s):ORF is 33.2%25 of the average length of hits to this gene.	hypothetical protein	-	-		-	-	-
ACCU_05905	-	Lipid A biosynthesis lauroyl acyltransferase	K02517	K02517	K02517	K02517	Kdo2-lipid IVA lauroyltransferase/acyltransferase [EC:2.3.1.241 2.3.1.-]	1.2e-95
ACCU_05910	-	hypothetical protein	-	-	-	-	-	-
ACCU_05915	-	hypothetical protein	-	-		-	-	-
ACCU_05920	-	Response regulator	K03413	-	K03413	-	-	-
ACCU_05925	-	putative carbamoyl transferase, NodU family	K00612	K00612	K00612	K00612	carbamoyltransferase [EC:2.1.3.-]	8e-177
ACCU_05930	-	putative protein YhaN AAA domain-containing protein	-	-		-	-	-
ACCU_05935	-	Calcineurin-like phosphoesterase domain-containing protein	K03547	K03547		K03547	DNA repair protein SbcD/Mre11	5.7e-49
ACCU_05940	-	Major facilitator superfamily (MFS) profile domain-containing protein	K08227	K08227	K08227	K08227	MFS transporter, LPLT family, lysophospholipid transporter	6e-176
ACCU_05945	Pseudogene candidate. Reason(s):ORF is 16.6%25 of the average length of hits to this gene.	hypothetical protein	-	-		-	-	-
ACCU_05950	-	Type-4 uracil-DNA glycosylase	K21929	K21929	K21929	K21929	uracil-DNA glycosylase [EC:3.2.2.27]	6.7e-82
ACCU_05955	-	[Ribosomal protein bS18]-alanine N-acetyltransferase	K03789	K03789	K03789	K03789	[ribosomal protein S18]-alanine N-acetyltransferase [EC:2.3.1.266]	5.1e-44
ACCU_05960	-	tRNA threonylcarbamoyladenosine biosynthesis protein TsaB	K14742	K14742	K14742	K14742	tRNA threonylcarbamoyladenosine biosynthesis protein TsaB	5.2e-60
ACCU_05965	Pseudogene candidate. Reason(s):ORF is 19.5%25 of the average length of hits to this gene.	hypothetical protein	-	-		-	-	-
ACCU_05970	-	hypothetical protein	-	-	-	-	-	-
ACCU_05975	Pseudogene candidate. Reason(s):ORF is 30.3%25 of the average length of hits to this gene.	hypothetical protein	-	-		-	-	-
ACCU_05980	-	adenosylcobalamin-dependent ribonucleoside-diphosphate reductase	K00525	K00525	K00525	K00525	ribonucleoside-diphosphate reductase alpha chain [EC:1.17.4.1]	2.9e-204
ACCU_05985	-	tRNA uridine 5-carboxymethylaminomethyl modification enzyme MnmG	K03495	K03495	K03495	K03495	tRNA uridine 5-carboxymethylaminomethyl modification enzyme	9.2e-292
ACCU_05990	-	Ribosomal RNA small subunit methyltransferase G	K03501	K03501	K03501	K03501	16S rRNA (guanine527-N7)-methyltransferase [EC:2.1.1.170]	3.3e-65
ACCU_05995	-	putative protein PP_0002	K03496	K03496	K03496	K03496	chromosome partitioning protein	1.2e-61
ACCU_06000	-	putative chromosome-partitioning protein ParB	K03497	K03497	K03497	K03497	ParB family transcriptional regulator, chromosome partitioning protein	3.5e-73
ACCU_06005	-	hypothetical protein	K03688	K03688	K03688	K03688	ubiquinone biosynthesis protein	4.4e-183
ACCU_06010	-	Arginine--tRNA ligase	K01887	K01887	K01887	K01887	arginyl-tRNA synthetase [EC:6.1.1.19]	3.2e-129
ACCU_06015	-	Cell division protein	K03591	K03591		K03591	cell division protein FtsN	2.3e-23
ACCU_06020	-	Putative cation efflux system proteinc	K13283	K13283		K13283	ferrous-iron efflux pump FieF	2.7e-58
ACCU_06025	-	Non-specific serine/threonine protein kinase	-	-		-	-	-
ACCU_06030	-	Protein translocase subunit SecA	K03070	K03070	K03070	K03070	preprotein translocase subunit SecA [EC:7.4.2.8]	0
ACCU_06035	-	Arginine biosynthesis bifunctional protein ArgJ	K00620	K00620	K00620	K00620	glutamate N-acetyltransferase / amino-acid N-acetyltransferase [EC:2.3.1.35 2.3.1.1]	1e-162
ACCU_06040	-	Glycolate oxidase subunit GlcD	K00104	K00104,K21836	K00104	K00104	glycolate dehydrogenase FAD-linked subunit [EC:1.1.99.14]	5.4e-200
ACCU_06045	-	Glycolate oxidase subunit glcE	K11472	K11472,K21836	K11472	K11472	glycolate dehydrogenase FAD-binding subunit [EC:1.1.99.14]	1.1e-126
ACCU_06050	-	hypothetical protein	K11473	K11473	K11473	K11473	glycolate dehydrogenase iron-sulfur subunit [EC:1.1.99.14]	2.6e-137
ACCU_06055	-	Regulatory protein	-	-		-	-	-
ACCU_06060	-	Indole-3-glycerol phosphate synthase 1	K01609	K01609	K01609	K01609	indole-3-glycerol phosphate synthase [EC:4.1.1.48]	4.2e-119
ACCU_06065	-	Uma2 family endonuclease	-	-		-	-	-
ACCU_06070	-	Anthranilate phosphoribosyltransferase	K00766	K00766	K00766	K00766	anthranilate phosphoribosyltransferase [EC:2.4.2.18]	2.2e-134
ACCU_06075	-	Bifunctional protein	K01658	K01658,K01664	K01658	K01658,K01664	anthranilate synthase component II [EC:4.1.3.27],para-aminobenzoate synthetase component II [EC:2.6.1.85]	1e-99,2.1e-98
ACCU_06080	-	redox-regulated ATPase YchF	K06942	K06942	K06942	K06942	ribosome-binding ATPase	1.7e-146
ACCU_06085	-	Peptidyl-tRNA hydrolase	K01056	K01056	K01056	K01056	peptidyl-tRNA hydrolase, PTH1 family [EC:3.1.1.29]	3.6e-72
ACCU_06090	-	Large ribosomal subunit protein bL25	K02897	K02897	K02897	K02897	large subunit ribosomal protein L25	2e-60
ACCU_06095	-	Phosphoribosylpyrophosphate synthetase	K00948	K00948	K00948	K00948	ribose-phosphate pyrophosphokinase [EC:2.7.6.1]	9.4e-141
ACCU_06100	-	Release factor glutamine methyltransferase	K02493	K02493	K02493	K02493	release factor glutamine methyltransferase [EC:2.1.1.297]	8.8e-87
ACCU_06105	-	Peptide chain release factor 1	K02835	K02835	K02835	K02835	peptide chain release factor 1	2.7e-162
ACCU_06110	-	Glutamyl-tRNA reductase	K02492	K02492	K02492	K02492	glutamyl-tRNA reductase [EC:1.2.1.70]	3.2e-152
ACCU_06115	-	Transport-associated OB type 1 domain-containing protein	-	-		-	-	-
ACCU_06120	-	hypothetical protein	-	-		-	-	-
ACCU_06125	-	Bacterial nucleoid DNA-binding protein IHF-alpha	K03530	K03530	K03530	K03530	DNA-binding protein HU-beta	5.3e-37
ACCU_06130	-	UvrABC system protein A	K03701	K03701	K03701	K03701	excinuclease ABC subunit A	0
ACCU_06135	-	MFS transporter	-	-		-	-	-
ACCU_06140	-	Single-stranded DNA-binding protein	K03111	K03111	K03111	K03111	single-strand DNA-binding protein	3.7e-57
ACCU_06145	Pseudogene candidate. Reason(s):ORF is 29.2%25 of the average length of hits to this gene.	hypothetical protein	-	-	-	-	-	-
ACCU_06150	-	hypothetical protein	-	-	-	-	-	-
ACCU_06155	-	Superoxide dismutase [Fe]	K04564	K04564	K04564	K04564	superoxide dismutase, Fe-Mn family [EC:1.15.1.1]	7.9e-71
ACCU_06160	-	Exodeoxyribonuclease 7 large subunit	K03601	K03601	K03601	K03601	exodeoxyribonuclease VII large subunit [EC:3.1.11.6]	3.2e-153
ACCU_06165	Pseudogene candidate. Reason(s):ORF is 25.6%25 of the average length of hits to this gene.	hypothetical protein	-	-	-	-	-	-
ACCU_06170	-	hypothetical protein	-	-	-	-	-	-
ACCU_06175	Pseudogene candidate. Reason(s):ORF is 41.4%25 of the average length of hits to this gene.	hypothetical protein	-	-		-	-	-
ACCU_06180	-	Flagellar motor protein MotA	K03561	K03561	K03561	K03561	biopolymer transport protein ExbB	3.5e-55
ACCU_06185	-	Biopolymer transporter ExbD	K03559	K03559	K03559	K03559	biopolymer transport protein ExbD	1.4e-36
ACCU_06190	-	Tetraacyldisaccharide 4'-kinase	K00912	K00912	K00912	K00912	tetraacyldisaccharide 4'-kinase [EC:2.7.1.130]	2.4e-127
ACCU_06195	-	UPF0434 protein Daro_3207	K09791	K09791	K09791	K09791	uncharacterized protein	2.9e-26
ACCU_06200	-	3-deoxy-manno-octulosonate cytidylyltransferase	K00979	K00979	K00979	K00979	3-deoxy-manno-octulosonate cytidylyltransferase (CMP-KDO synthetase) [EC:2.7.7.38]	2.9e-112
ACCU_06205	-	Adenylate kinase	K00939	K00939	K00939	K00939	adenylate kinase [EC:2.7.4.3]	5.9e-68
ACCU_06210	-	K(+)-insensitive pyrophosphate-energized proton pump	K15987	K15987	K15987	K15987	K(+)-stimulated pyrophosphate-energized sodium pump [EC:7.2.3.1]	0
ACCU_06215	-	Threonine--tRNA ligase	K01868	K01868	K01868	K01868	threonyl-tRNA synthetase [EC:6.1.1.3]	1.7e-262
ACCU_06220	-	Translation initiation factor IF-3	K02520	K02520	K02520	K02520	translation initiation factor IF-3	1.2e-64
ACCU_06225	-	Large ribosomal subunit protein bL35	K02916	K02916	K02916	K02916	large subunit ribosomal protein L35	3.3e-16
ACCU_06230	-	50S ribosomal protein L20	K02887	K02887	K02887	K02887	large subunit ribosomal protein L20	6.5e-60
ACCU_06235	-	Phenylalanine--tRNA ligase alpha subunit	K01889	K01889	K01889	K01889	phenylalanyl-tRNA synthetase alpha chain [EC:6.1.1.20]	9e-107
ACCU_06240	-	Phenylalanine--tRNA ligase beta subunit	K01890	K01890	K01890	K01890	phenylalanyl-tRNA synthetase beta chain [EC:6.1.1.20]	3.2e-227
ACCU_06245	-	integration host factor subunit alpha	K04764	K04764	K04764	K04764	integration host factor subunit alpha	8.8e-54
ACCU_06250	-	HTH merR-type domain-containing protein	-	-		-	-	-
ACCU_06260	Pseudogene candidate. Reason(s):ORF is 38.8%25 of the average length of hits to this gene.	hypothetical protein	-	-		-	-	-
ACCU_06265	-	hypothetical protein	-	-	-	-	-	-
ACCU_06270	-	hypothetical protein	-	-	-	-	-	-
ACCU_06275	-	hypothetical protein	-	-		-	-	-
ACCU_06280	-	hypothetical protein	-	-		-	-	-
ACCU_06285	-	hypothetical protein	-	-		-	-	-
ACCU_06290	-	hypothetical protein	-	-		-	-	-
ACCU_06295	Pseudogene candidate. Reason(s):ORF is 34.4%25 of the average length of hits to this gene.	hypothetical protein	-	-		-	-	-
ACCU_06300	-	hypothetical protein	K02016	K02016,K06858	K02016	K06858,K02016	vitamin B12 transport system substrate-binding protein,iron complex transport system substrate-binding protein	3.9e-98,1.4e-50
ACCU_06305	-	threonine-phosphate decarboxylase	K02225	K02225	K02225	K02225	cobalamin biosynthesis protein CobC	2.3e-135
ACCU_06310	-	Cobalamin biosynthesis protein CobD	K02227	K02227	K02227	K02227	adenosylcobinamide-phosphate synthase [EC:6.3.1.10]	9.3e-93
ACCU_06315	-	hypothetical protein	K02232	K02232	K02232	K02232	adenosylcobyric acid synthase [EC:6.3.5.10]	3.8e-80
ACCU_06320	Pseudogene candidate. Reason(s):ORF is 17.1%25 of the average length of hits to this gene.	hypothetical protein	-	-		-	-	-
ACCU_06325	-	hypothetical protein	-	-	-	-	-	-
ACCU_06330	Pseudogene candidate. Reason(s):ORF is 61.9%25 of the average length of hits to this gene.	hypothetical protein	-	-		-	-	-
ACCU_06335	Pseudogene candidate. Reason(s):ORF is 163.0%25 of the average length of hits to this gene.	hypothetical protein	-	-		-	-	-
ACCU_06340	-	hypothetical protein	-	-		-	-	-
ACCU_06345	-	Ribosomal RNA small subunit methyltransferase A	K02528	K02528	K02528	K02528	16S rRNA (adenine1518-N6/adenine1519-N6)-dimethyltransferase [EC:2.1.1.182]	1.6e-100
ACCU_06350	-	4-hydroxythreonine-4-phosphate dehydrogenase	K00097	K00097	K00097	K00097	4-hydroxythreonine-4-phosphate dehydrogenase [EC:1.1.1.262]	1.3e-143
ACCU_06355	-	Chaperone SurA	K03771	K03771	K03771	K03771	peptidyl-prolyl cis-trans isomerase SurA [EC:5.2.1.8]	1.6e-133
ACCU_06360	-	LPS-assembly protein LptD	K04744	K04744	K04744	K04744	LPS-assembly protein	9.7e-218
ACCU_06365	-	Aminoglycoside phosphotransferase	K07102	K07102	K07102	K07102	N-acetylmuramate 1-kinase [EC:2.7.1.221]	1.3e-141
ACCU_06370	-	putative sugar-phosphate nucleotidyl transferase	K00992	K00992	K00992	K00992	N-acetyl-alpha-D-muramate 1-phosphate uridylyltransferase [EC:2.7.7.99]	3.6e-100
ACCU_06375	-	Xaa-Pro aminopeptidase	K01262	K01262	K01262	K01262	Xaa-Pro aminopeptidase [EC:3.4.11.9]	3.1e-111
ACCU_06380	-	hypothetical protein	K03185	-	K03185	-	-	-
ACCU_06385	-	hypothetical protein	-	-	-	-	-	-
ACCU_06390	-	Endolytic peptidoglycan transglycosylase RlpA	K03642	K03642	K03642	K03642	peptidoglycan lytic transglycosylase [EC:4.2.2.29]	2.8e-75
ACCU_06395	-	Peptidoglycan glycosyltransferase MrdB	K05837	K05837	K05837	K05837	peptidoglycan glycosyltransferase [EC:2.4.99.28]	1.8e-138
ACCU_06400	-	Peptidoglycan D,D-transpeptidase MrdA	K05515	K05515	K05515	K05515	penicillin-binding protein 2 [EC:3.4.16.4]	8e-267
ACCU_06405	-	Rod shape-determining protein MreD	K03571	K03571	K03571	K03571	rod shape-determining protein MreD	5.4e-33
ACCU_06410	-	Cell shape-determining protein MreC	K03570	K03570	K03570	K03570	rod shape-determining protein MreC	3.5e-85
ACCU_06415	-	Cell shape-determining ATPase MreB, actin-like superfamily	K03569	K03569	K03569	K03569	rod shape-determining protein MreB and related proteins	3.6e-159
ACCU_06420	-	Aspartyl/glutamyl-tRNA(Asn/Gln) amidotransferase subunit C	K02435	K02435	K02435	K02435	aspartyl-tRNA(Asn)/glutamyl-tRNA(Gln) amidotransferase subunit C [EC:6.3.5.6 6.3.5.7]	2.2e-22
ACCU_06425	-	Asp-tRNA(Asn)/Glu-tRNA(Gln) amidotransferase subunit GatA	K02433	K01426,K02433	K02433	K02433,K01426	aspartyl-tRNA(Asn)/glutamyl-tRNA(Gln) amidotransferase subunit A [EC:6.3.5.6 6.3.5.7],amidase [EC:3.5.1.4]	5.7e-206,3e-124
ACCU_06430	-	Aspartyl/glutamyl-tRNA(Asn/Gln) amidotransferase subunit B	K02434	K02434	K02434	K02434	aspartyl-tRNA(Asn)/glutamyl-tRNA(Gln) amidotransferase subunit B [EC:6.3.5.6 6.3.5.7]	7.3e-208
ACCU_06435	-	hypothetical protein	-	-	-	-	-	-
ACCU_06440	-	Orotate phosphoribosyltransferase	K00762	K00762	K00762	K00762	orotate phosphoribosyltransferase [EC:2.4.2.10]	1.2e-57
ACCU_06445	-	Exodeoxyribonuclease III protein	K01142	K01142	K01142	K01142	exodeoxyribonuclease III [EC:3.1.11.2]	9e-95
ACCU_06450	-	hypothetical protein	-	-	-	-	-	-
ACCU_06455	-	hypothetical protein	-	-	-	-	-	-
ACCU_06460	Pseudogene candidate. Reason(s):ORF is 23.3%25 of the average length of hits to this gene.	hypothetical protein	-	-		-	-	-
ACCU_06465	Pseudogene candidate. Reason(s):ORF is 18.9%25 of the average length of hits to this gene.	transposase	-	-		-	-	-
ACCU_06470	Pseudogene candidate. Reason(s):ORF is 28.9%25 of the average length of hits to this gene.	hypothetical protein	-	-		-	-	-
ACCU_06475	-	Small ribosomal subunit protein bS6	K02990	K02990	K02990	K02990	small subunit ribosomal protein S6	8.9e-34
ACCU_06480	-	Primosomal replication protein N	K02686	K02686	K02686	K02686	primosomal replication protein N	6.6e-35
ACCU_06485	-	30S ribosomal protein S18	K02963	K02963	K02963	K02963	small subunit ribosomal protein S18	5.1e-23
ACCU_06490	-	hypothetical protein	K02939	K02939	K02939	K02939	large subunit ribosomal protein L9	2.5e-41
ACCU_06495	-	Replicative DNA helicase	K02314	K02314	K02314	K02314	replicative DNA helicase [EC:5.6.2.3]	6.5e-197
ACCU_06500	-	Transglutaminase-like domain-containing protein	-	-		-	-	-
ACCU_06505	Pseudogene candidate. Reason(s):ORF is 29.1%25 of the average length of hits to this gene.	DUF4338 domain-containing protein	-	-	-	-	-	-
ACCU_06510	Pseudogene candidate. Reason(s):ORF is 42.7%25 of the average length of hits to this gene.	hypothetical protein	-	-	-	-	-	-
ACCU_06515	Pseudogene candidate. Reason(s):ORF is 29.2%25 of the average length of hits to this gene.	hypothetical protein	-	-		-	-	-
ACCU_06520	-	hypothetical protein	-	-		-	-	-
ACCU_06525	-	Hydrogenase maturation factor HypA	K04651	K04651	K04651	K04651	hydrogenase nickel incorporation protein HypA/HybF	6.9e-41
ACCU_06530	-	Hydrogenase maturation factor HypB	K04652	K04652	K04652	K04652	hydrogenase nickel incorporation protein HypB	2.3e-133
ACCU_06535	-	Carbamoyltransferase HypF	K04656	K04656	K04656	K04656	hydrogenase maturation protein HypF	4.5e-221
ACCU_06540	-	Carbamoyltransferase HypF	K04656	K04656		K04656	hydrogenase maturation protein HypF	8.5e-45
ACCU_06545	-	HypC/HybG/HupF family hydrogenase formation chaperone	K04653	K04653	K04653	K04653	hydrogenase expression/formation protein HypC	7.1e-31
ACCU_06550	-	Hydrogenase maturation factor HypD2	K04654	K04654	K04654	K04654	hydrogenase expression/formation protein HypD	2.6e-171
ACCU_06555	-	Carbamoyl dehydratase HypE	K04655	K04655	K04655	K04655	hydrogenase expression/formation protein HypE	1.9e-153
ACCU_06560	-	hypothetical protein	K15558	K15558		-	-	-
ACCU_06565	-	hypothetical protein	-	-		-	-	-
ACCU_06570	-	hypothetical protein	-	-		-	-	-
ACCU_06575	-	Putrescine transporter permease PotH	-	-		-	-	-
ACCU_06580	Pseudogene candidate. Reason(s):ORF is 24.6%25 of the average length of hits to this gene.	Spermidine/putrescine transport system permease protein PotB	-	-		-	-	-
ACCU_06585	-	ABC transporter permease	K11070	-	K11070	-	-	-
ACCU_06590	-	Putrescine/cadaverine-binding protein	K11069	-	K11069	-	-	-
ACCU_06595	-	hypothetical protein	-	-	-	-	-	-
ACCU_06600	-	hypothetical protein	-	-		-	-	-
ACCU_06605	-	hypothetical protein	-	-		-	-	-
ACCU_06610	Pseudogene candidate. Reason(s):ORF is 54.5%25 of the average length of hits to this gene.	hypothetical protein	-	-		-	-	-
ACCU_06615	-	hypothetical protein	-	-	-	-	-	-
ACCU_06620	-	ATP-binding protein	K06923	K06923	K06923	K06923	uncharacterized protein	3.2e-92
ACCU_06625	-	Nudix hydrolase domain-containing protein	K03574	K03574	K03574	K03574	8-oxo-dGTP diphosphatase [EC:3.6.1.55]	1.4e-22
ACCU_06630	-	Glycogen debranching enzyme	K01214	K01214,K02438	K01214	K02438,K01214	glycogen debranching enzyme [EC:3.2.1.196],isoamylase [EC:3.2.1.68]	3.6e-295,3.4e-290
ACCU_06635	-	1,4-alpha-glucan branching enzyme GlgB	K00700	K00700	K00700	K00700	1,4-alpha-glucan branching enzyme [EC:2.4.1.18]	9.8e-283
ACCU_06640	-	Glycogen phosphorylase	K00688	K00688	K00688	K00688	glycogen phosphorylase [EC:2.4.1.1]	0
ACCU_06645	Pseudogene candidate. Reason(s):ORF is 64.7%25 of the average length of hits to this gene.	hypothetical protein	K00845	K00845		K00845	glucokinase [EC:2.7.1.2]	3.4e-54
ACCU_06650	-	hypothetical protein	-	-	-	-	-	-
ACCU_06655	-	hypothetical protein	-	-		-	-	-
ACCU_06660	-	hypothetical protein	-	-		-	-	-
ACCU_06665	-	hypothetical protein	-	-	-	-	-	-
ACCU_06670	-	hypothetical protein	-	-		-	-	-
ACCU_06675	-	hypothetical protein	-	-		-	-	-
ACCU_06680	-	hypothetical protein	-	-		-	-	-
ACCU_06685	-	hypothetical protein	-	-		-	-	-
ACCU_06690	Pseudogene candidate. Reason(s):ORF is 43.3%25 of the average length of hits to this gene.	hypothetical protein	-	-		-	-	-
ACCU_06695	-	hypothetical protein	-	-		-	-	-
ACCU_06700	-	hypothetical protein	-	-		-	-	-
ACCU_06705	-	hypothetical protein	K22468	-	K22468	-	-	-
ACCU_06710	-	4-alpha-glucanotransferase	K00705	K00705	K00705	K00705	4-alpha-glucanotransferase [EC:2.4.1.25]	7.6e-155
ACCU_06715	-	hypothetical protein	-	-	-	-	-	-
ACCU_06720	-	hypothetical protein	-	-	-	-	-	-
ACCU_06725	Pseudogene candidate. Reason(s):ORF is 38.9%25 of the average length of hits to this gene.	transposase	-	-		-	-	-
ACCU_06730	-	hypothetical protein	-	-	-	-	-	-
ACCU_06735	-	ATP synthase protein I	K02116	-	K02116	-	-	-
ACCU_06740	-	ATP synthase subunit a	K02108	K02108	K02108	K02108	F-type H+-transporting ATPase subunit a	1.2e-57
ACCU_06745	-	F0F1 ATP synthase subunit C	K02110	K02110	K02110	K02110	F-type H+-transporting ATPase subunit c	1.2e-20
ACCU_06750	-	ATP synthase subunit b	K02109	K02109	K02109	K02109	F-type H+-transporting ATPase subunit b	7.8e-27
ACCU_06755	-	ATP synthase subunit delta	K02113	K02113	K02113	K02113	F-type H+-transporting ATPase subunit delta	4e-39
ACCU_06760	-	F0F1 ATP synthase subunit alpha	K02111	K02111	K02111	K02111	F-type H+/Na+-transporting ATPase subunit alpha [EC:7.1.2.2 7.2.2.1]	8.4e-259
ACCU_06765	-	F0F1 ATP synthase subunit gamma	K02115	K02115	K02115	K02115	F-type H+-transporting ATPase subunit gamma	3.7e-107
ACCU_06770	-	F0F1 ATP synthase subunit beta	K02112	K02112	K02112	K02112	F-type H+/Na+-transporting ATPase subunit beta [EC:7.1.2.2 7.2.2.1]	1.6e-254
ACCU_06775	-	F0F1 ATP synthase subunit epsilon	K02114	K02114	K02114	K02114	F-type H+-transporting ATPase subunit epsilon	1.7e-41
ACCU_06780	-	Ubiquinone biosynthesis accessory factor UbiJ	K03690	K03690	K03690	K03690	ubiquinone biosynthesis accessory factor UbiJ	4.6e-50
ACCU_06785	-	Tim44-like domain-containing protein	-	-		-	-	-
ACCU_06790	-	bifunctional demethylmenaquinone methyltransferase/2-methoxy-6-polyprenyl-1,4-benzoquinol methylase UbiE	K03183	K03183	K03183	K03183	demethylmenaquinone methyltransferase / 2-methoxy-6-polyprenyl-1,4-benzoquinol methylase [EC:2.1.1.163 2.1.1.201]	7.2e-108
ACCU_06795	Pseudogene candidate. Reason(s):ORF is 32.7%25 of the average length of hits to this gene.	hypothetical protein	-	-		-	-	-
ACCU_06800	Pseudogene candidate. Reason(s):ORF is 37.7%25 of the average length of hits to this gene.	hypothetical protein	-	-		-	-	-
ACCU_06805	-	3-deoxy-7-phosphoheptulonate synthase	K01626	K01626	K01626	K01626	3-deoxy-7-phosphoheptulonate synthase [EC:2.5.1.54]	2.5e-73
ACCU_06810	-	Transcription-repair-coupling factor	K03723	K03723	K03723	K03723	transcription-repair coupling factor (superfamily II helicase) [EC:5.6.2.4]	0
ACCU_06815	-	hypothetical protein	K03795	-	K03795	-	-	-
ACCU_06820	Pseudogene candidate. Reason(s):ORF is 30.8%25 of the average length of hits to this gene.	Phosphoglycolate phosphatase	-	-		-	-	-
ACCU_06825	Pseudogene candidate. Reason(s):ORF is 42.3%25 of the average length of hits to this gene.	hypothetical protein	-	-	-	-	-	-
ACCU_06830	-	hypothetical protein	-	-	-	-	-	-
ACCU_06835	-	hypothetical protein	-	-	-	-	-	-
ACCU_06840	Pseudogene candidate. Reason(s):ORF is 35.7%25 of the average length of hits to this gene.	hypothetical protein	-	-		-	-	-
ACCU_06845	-	Metalloprotease PmbA	K03592	K03592	K03592	K03592	PmbA protein	8e-172
ACCU_06850	-	UPF0307 protein GXX56_10855	K09889	K09889	K09889	K09889	ribosome-associated protein	2e-59
ACCU_06855	-	hypothetical protein	-	-		-	-	-
ACCU_06860	-	hypothetical protein	-	-	-	-	-	-
ACCU_06865	-	Thymidylate synthase	K00560	K00560	K00560	K00560	thymidylate synthase [EC:2.1.1.45]	6e-134
ACCU_06870	-	Dihydrofolate reductase	K00287	K00287	K00287	K00287	dihydrofolate reductase [EC:1.5.1.3]	1.4e-68
ACCU_06875	Pseudogene candidate. Reason(s):ORF is 22.7%25 of the average length of hits to this gene.	Transposase DDE domain-containing protein	-	-		-	-	-
ACCU_06880	Pseudogene candidate. Reason(s):ORF is 52.2%25 of the average length of hits to this gene.	hypothetical protein	-	-		-	-	-
ACCU_06885	-	hypothetical protein	-	-	-	-	-	-
ACCU_06890	-	hypothetical protein	-	-	-	-	-	-
ACCU_06895	-	hypothetical protein	-	-		-	-	-
ACCU_06900	-	hypothetical protein	-	-		-	-	-
ACCU_06905	-	hypothetical protein	-	-		-	-	-
ACCU_06910	-	Homoserine dehydrogenase	K00003	K00003	K00003	K00003	homoserine dehydrogenase [EC:1.1.1.3]	5.2e-164
ACCU_06915	-	Aminotransferase class I/II-fold pyridoxal phosphate-dependent enzyme	-	-		-	-	-
ACCU_06920	-	hypothetical protein	-	-		-	-	-
ACCU_06925	-	Putative aminotransferase	-	-		-	-	-
ACCU_06930	Pseudogene candidate. Reason(s):ORF is 22.1%25 of the average length of hits to this gene.	Aspartate aminotransferase	-	-		-	-	-
ACCU_06935	-	alanine transaminase	K14261	K14261,K20615	K14261	K14261	alanine-synthesizing transaminase [EC:2.6.1.-]	5.5e-208
ACCU_06940	-	hypothetical protein	-	-		-	-	-
ACCU_06945	-	hypothetical protein	-	-		-	-	-
ACCU_06950	Pseudogene candidate. Reason(s):ORF is 11.1%25 of the average length of hits to this gene.	hypothetical protein	-	-		-	-	-
ACCU_06955	Pseudogene candidate. Reason(s):ORF is 16.2%25 of the average length of hits to this gene.	GGDEF domain-containing protein	-	-		-	-	-
ACCU_06960	-	Argininosuccinate lyase	K01755	K01755	K01755	K01755	argininosuccinate lyase [EC:4.3.2.1]	1.7e-222
ACCU_06965	-	hypothetical protein	-	-		-	-	-
ACCU_06970	-	hypothetical protein	-	-	-	-	-	-
ACCU_06975	Pseudogene candidate. Reason(s):ORF is 37.2%25 of the average length of hits to this gene.	hypothetical protein	-	-		-	-	-
ACCU_06980	-	hypothetical protein	-	-	-	-	-	-
ACCU_06985	-	Glutaredoxin	K07390	K07390	K07390	K07390	monothiol glutaredoxin	3.4e-56
ACCU_06990	-	Elongation factor P	K02356	K02356	K02356	K02356	elongation factor P	2.8e-65
ACCU_06995	-	Protein-arginine rhamnosyltransferase	-	-		-	-	-
ACCU_07000	-	UvrABC system protein C	K03703	K03703	K03703	K03703	excinuclease ABC subunit C	4.6e-229
ACCU_07005	-	CDP-diacylglycerol--glycerol-3-phosphate 3-phosphatidyltransferase/cardiolipin synthase	K00995	K00995	K00995	K00995	CDP-diacylglycerol---glycerol-3-phosphate 3-phosphatidyltransferase [EC:2.7.8.5]	3.9e-50
ACCU_07010	-	Thioredoxin reductase	K00384	K00384	K00384	K00384	thioredoxin reductase (NADPH) [EC:1.8.1.9]	5.5e-132
ACCU_07015	-	Crp/Fnr family transcriptional regulator	K10914	K10914	K10914	K10914	CRP/FNR family transcriptional regulator, cyclic AMP receptor protein	1.4e-51
ACCU_07020	-	Outer-membrane lipoprotein carrier protein	K03466	K03466	K03466	K03466	DNA segregation ATPase FtsK/SpoIIIE, S-DNA-T family	9.5e-240
ACCU_07025	-	Outer-membrane lipoprotein carrier protein	K03634	K03634	K03634	K03634	outer membrane lipoprotein carrier protein	1.6e-72
ACCU_07030	-	Mn transporter	-	-		-	-	-
ACCU_07035	Pseudogene candidate. Reason(s):ORF is 45.2%25 of the average length of hits to this gene.	hypothetical protein	-	-		-	-	-
ACCU_07040	-	hypothetical protein	-	-		-	-	-
ACCU_07045	-	hypothetical protein	-	-	-	-	-	-
ACCU_07050	-	GMP synthase [glutamine-hydrolyzing]	K01951	K01951	K01951	K01951	GMP synthase (glutamine-hydrolysing) [EC:6.3.5.2]	1.5e-225
ACCU_07055	-	IMP dehydrogenase	K00088	K00088	K00088	K00088	IMP dehydrogenase [EC:1.1.1.205]	8.9e-197
ACCU_07060	-	Cardiolipin synthase A	K06131	K06131	K06131	K06131	cardiolipin synthase A/B [EC:2.7.8.-]	4.3e-124
ACCU_07065	-	ABC transporter, ATP-binding protein	K02074	K02074,K15558,K20386	K02074	K02074	zinc/manganese transport system ATP-binding protein	1.8e-97
ACCU_07070	-	Zinc ABC transporter permease	K02075	K02075	K02075	K02075	zinc/manganese transport system permease protein	4.7e-81
ACCU_07075	-	hypothetical protein	-	-	-	-	-	-
ACCU_07080	-	Bifunctional protein FolD	K01491	K01491	K01491	K01491	methylenetetrahydrofolate dehydrogenase (NADP+) / methenyltetrahydrofolate cyclohydrolase [EC:1.5.1.5 3.5.4.9]	2.3e-137
ACCU_07085	-	N5-carboxyaminoimidazole ribonucleotide mutase	K01588	K01588	K01588	K01588	5-(carboxyamino)imidazole ribonucleotide mutase [EC:5.4.99.18]	1.1e-77
ACCU_07090	-	N5-carboxyaminoimidazole ribonucleotide synthase	K01589	K01589	K01589	K01589	5-(carboxyamino)imidazole ribonucleotide synthase [EC:6.3.4.18]	1.1e-144
ACCU_07095	-	Threonylcarbamoyl-AMP synthase	K07566	K07566	K07566	K07566	L-threonylcarbamoyladenylate synthase [EC:2.7.7.87]	3.8e-106
ACCU_07100	-	hypothetical protein	-	-		-	-	-
ACCU_07105	Pseudogene candidate. Reason(s):ORF is 35.8%25 of the average length of hits to this gene.	hypothetical protein	-	-		-	-	-
ACCU_07110	-	hypothetical protein	-	-		-	-	-
ACCU_07115	Pseudogene candidate. Reason(s):ORF is 11.5%25 of the average length of hits to this gene.	hypothetical protein	-	-		-	-	-
ACCU_07120	-	ADP-polyphosphate phosphotransferase	K22468	K22468	K22468	K22468	polyphosphate kinase [EC:2.7.4.34]	2e-143
ACCU_07125	Pseudogene candidate. Reason(s):ORF is 28.9%25 of the average length of hits to this gene.	Transposase	-	-		-	-	-
ACCU_07130	-	hypothetical protein	-	-	-	-	-	-
ACCU_07135	-	hypothetical protein	-	-	-	-	-	-
ACCU_07140	-	hypothetical protein	-	-		-	-	-
ACCU_07145	-	hypothetical protein	-	-		-	-	-
ACCU_07150	-	Autotransporter secretion inner membrane protein TamB	K09800	K09800	K09800	K09800	translocation and assembly module TamB	2.1e-152
ACCU_07155	-	Autotransporter assembly factor TamA	K07278	K07278	K07278	K07278	translocation and assembly module TamA	5.6e-141
ACCU_07160	-	hypothetical protein	-	-	-	-	-	-
ACCU_07165	-	hypothetical protein	-	-	-	-	-	-
ACCU_07170	-	Histidinol-phosphate aminotransferase 2	K00817	K00817	K00817	K00817	histidinol-phosphate aminotransferase [EC:2.6.1.9]	2.2e-111
ACCU_07175	-	Imidazoleglycerol-phosphate dehydratase	K01693	K01693	K01693	K01693	imidazoleglycerol-phosphate dehydratase [EC:4.2.1.19]	1.1e-100
ACCU_07180	-	Imidazole glycerol phosphate synthase subunit HisH	K02501	K02501	K02501	K02501	imidazole glycerol-phosphate synthase subunit HisH [EC:4.3.2.10]	1.4e-88
ACCU_07185	-	1-(5-phosphoribosyl)-5-[(5-phosphoribosylamino)methylideneamino]imidazole-4-carboxamide isomerase	K01814	K01814	K01814	K01814	phosphoribosylformimino-5-aminoimidazole carboxamide ribotide isomerase [EC:5.3.1.16]	3.4e-95
ACCU_07190	-	Imidazole glycerol phosphate synthase subunit HisF	K02500	K02500	K02500	K02500	imidazole glycerol-phosphate synthase subunit HisF [EC:4.3.2.10]	1.2e-139
ACCU_07195	-	Phosphoribosyl-AMP cyclohydrolase	K01496	K01496	K01496	K01496	phosphoribosyl-AMP cyclohydrolase [EC:3.5.4.19]	9.3e-60
ACCU_07200	-	Phosphoribosyl-ATP pyrophosphatase	K01523	K01523	K01523	K01523	phosphoribosyl-ATP pyrophosphohydrolase [EC:3.6.1.31]	1.2e-44
ACCU_07205	-	HIT domain-containing protein	K02503	K02503	K02503	K02503	histidine triad (HIT) family protein [EC:3.9.1.-]	1.1e-42
ACCU_07210	-	Sec-independent protein translocase protein TatA	K03116	K03116	K03116	K03116	sec-independent protein translocase protein TatA	1.3e-19
ACCU_07215	-	Sec-independent protein translocase protein TatB	K03117	K03117	K03117	K03117	sec-independent protein translocase protein TatB	2e-34
ACCU_07220	-	Sec-independent protein translocase protein TatC	K03118	K03118	K03118	K03118	sec-independent protein translocase protein TatC	1.1e-102
ACCU_07225	-	Putative glutamine amidotransferase YafJ	-	-		-	-	-
ACCU_07230	Pseudogene candidate. Reason(s):ORF is 149.3%25 of the average length of hits to this gene.	Periplasmic pH-dependent serine endoprotease DegQ	K04772	K04772	K04772	K04772	serine protease DegQ [EC:3.4.21.-]	1.4e-139
ACCU_07235	-	hypothetical protein	-	-	-	-	-	-
ACCU_07240	-	hypothetical protein	-	-		-	-	-
ACCU_07245	-	Zinc/manganese transport system substrate-binding protein	K02077	K02077	K02077	K02077	zinc/manganese transport system substrate-binding protein	5e-98
ACCU_07250	-	Lipoprotein	K09950	K09950	K09950	K09950	uncharacterized protein	1.4e-37
ACCU_07255	Pseudogene candidate. Reason(s):ORF is 46.4%25 of the average length of hits to this gene.	hypothetical protein	-	-		-	-	-
ACCU_07260	-	hypothetical protein	K03635	K03635	K03635	K03635	molybdopterin synthase catalytic subunit [EC:2.8.1.12]	1e-12
ACCU_07265	-	Molybdopterin synthase catalytic subunit	K03635	K03635		K03635	molybdopterin synthase catalytic subunit [EC:2.8.1.12]	4.7e-20
ACCU_07270	-	ATP-dependent chaperone ClpB	K03695	K03695	K03695	K03695	ATP-dependent Clp protease ATP-binding subunit ClpB	0
ACCU_07275	-	DUF3567 domain-containing protein	-	-		-	-	-
ACCU_07280	-	DUF3460 domain-containing protein	-	-		-	-	-
ACCU_07285	-	hypothetical protein	-	-	-	-	-	-
ACCU_07290	-	hypothetical protein	-	-	-	-	-	-
ACCU_07295	-	hypothetical protein	-	-	-	-	-	-
ACCU_07300	Pseudogene candidate. Reason(s):ORF is 26.6%25 of the average length of hits to this gene.	hypothetical protein	-	-	-	-	-	-
ACCU_07305	-	hypothetical protein	-	-	-	-	-	-
ACCU_07310	-	HTH-type transcriptional activator CmpR	K21703	K21703	K21703	K21703	LysR family transcriptional regulator, low CO2-responsive transcriptional regulator	1.1e-119
ACCU_07315	-	Fructose-1,6-bisphosphatase class 1	K01086	K01086,K03841	K01086	K01086,K03841	fructose-1,6-bisphosphatase I / sedoheptulose-1,7-bisphosphatase [EC:3.1.3.11 3.1.3.37],fructose-1,6-bisphosphatase I [EC:3.1.3.11]	4.5e-181,6.5e-139
ACCU_07320	-	Phosphoribulokinase, plasmid	K28462	K28462	K28462	K28462	phosphoribulokinase [EC:2.7.1.19]	1.1e-148
ACCU_07325	-	hypothetical protein	-	-	-	-	-	-
ACCU_07330	Pseudogene candidate. Reason(s):ORF is 13.6%25 of the average length of hits to this gene.	hypothetical protein	-	-	-	-	-	-
ACCU_07335	-	RNA pyrophosphohydrolase	K08311	K08311	K08311	K08311	putative (di)nucleoside polyphosphate hydrolase [EC:3.6.1.-]	4.5e-98
ACCU_07340	-	CNP1-like putative domain-containing protein	-	-		-	-	-
ACCU_07345	-	3-demethoxyubiquinol 3-hydroxylase	K06134	K06134	K06134	K06134	3-demethoxyubiquinol 3-hydroxylase [EC:1.14.99.60]	1.8e-81
ACCU_07350	-	Protein YhfA	K07397	K07397	K07397	K07397	putative redox protein	9.9e-36
ACCU_07355	-	hypothetical protein	-	-	-	-	-	-
ACCU_07365	-	hypothetical protein	-	-	-	-	-	-
ACCU_07370	-	hypothetical protein	-	-	-	-	-	-
ACCU_07375	-	hypothetical protein	-	-	-	-	-	-
ACCU_07380	-	D-3-phosphoglycerate dehydrogenase	K00058	-	K00058	-	-	-
ACCU_07385	-	phosphoserine transaminase	K00831	K00831	K00831	K00831	phosphoserine aminotransferase [EC:2.6.1.52]	2.3e-66
ACCU_07390	-	N-acetylmuramoyl-L-alanine amidase	K01448	K01448	K01448	K01448	N-acetylmuramoyl-L-alanine amidase [EC:3.5.1.28]	5.2e-79
ACCU_07395	-	tRNA threonylcarbamoyladenosine biosynthesis protein TsaE	K06925	K06925	K06925	K06925	tRNA threonylcarbamoyladenosine biosynthesis protein TsaE	3.1e-44
ACCU_07400	-	Epoxyqueuosine reductase	K18979	K18979	K18979	K18979	epoxyqueuosine reductase [EC:1.17.99.6]	1.2e-134
ACCU_07405	-	putative electron transfer flavoprotein-ubiquinone oxidoreductase	K00311	K00311	K00311	K00311	electron-transferring-flavoprotein dehydrogenase [EC:1.5.5.1]	3.5e-264
ACCU_07410	Pseudogene candidate. Reason(s):ORF is 30.0%25 of the average length of hits to this gene.	Long-chain fatty acid--CoA ligase	-	-		-	-	-
ACCU_07415	-	hypothetical protein	-	-		-	-	-
ACCU_07420	-	hypothetical protein	-	-		-	-	-
ACCU_07425	Pseudogene candidate. Reason(s):ORF is 23.4%25 of the average length of hits to this gene.	hypothetical protein	-	-		-	-	-
ACCU_07430	Pseudogene candidate. Reason(s):ORF is 52.2%25 of the average length of hits to this gene.	hypothetical protein	K07644	-	K07644	-	-	-
ACCU_07435	-	High-affinity branched-chain amino acid transport ATP-binding protein	K01996	K01996,K15558,K20386	K01996	K01996	branched-chain amino acid transport system ATP-binding protein	1.1e-119
ACCU_07440	-	High-affinity branched-chain amino acid transport ATP-binding protein braF	K01995	K01995,K15558,K20386	K01995	K01995	branched-chain amino acid transport system ATP-binding protein	2.2e-118
ACCU_07445	-	ABC-type branched-chain amino acid transport system, permease component	K01998	K01998	K01998	K01998	branched-chain amino acid transport system permease protein	1.5e-112
ACCU_07450	-	LIV-I protein H	K01997	K01997	K01997	K01997	branched-chain amino acid transport system permease protein	1.9e-111
ACCU_07455	-	Cytochrome c-551	K01999	K01999	K01999	K01999	branched-chain amino acid transport system substrate-binding protein	1.6e-101
ACCU_07460	-	hypothetical protein	-	-	-	-	-	-
ACCU_07465	-	Cytochrome c2	K08738	-	K08738	-	-	-
ACCU_07470	-	Metalloprotease	K07054	K07054	K07054	K07054	uncharacterized protein	8.9e-108
ACCU_07475	-	hypothetical protein	-	-		-	-	-
ACCU_07480	-	hypothetical protein	-	-		-	-	-
ACCU_07485	-	Ferric uptake regulation protein	K03711	K03711	K03711	K03711	Fur family transcriptional regulator, ferric uptake regulator	2.9e-51
ACCU_07490	-	Outer membrane protein assembly factor BamE	K06186	K06186		K06186	outer membrane protein assembly factor BamE	1.8e-47
ACCU_07495	-	4-hydroxy-tetrahydrodipicolinate reductase	K00215	K00215	K00215	K00215	4-hydroxy-tetrahydrodipicolinate reductase [EC:1.17.1.8]	5e-88
ACCU_07500	-	hypothetical protein	-	-		-	-	-
ACCU_07505	-	hypothetical protein	-	-	-	-	-	-
ACCU_07510	-	Alanine--tRNA ligase	K01872	K01872	K01872	K01872	alanyl-tRNA synthetase [EC:6.1.1.7]	0
ACCU_07515	-	hypothetical protein	-	-	-	-	-	-
ACCU_07520	Pseudogene candidate. Reason(s):ORF is 24.4%25 of the average length of hits to this gene.	hypothetical protein	-	-		-	-	-
ACCU_07525	-	hypothetical protein	-	-	-	-	-	-
ACCU_07530	-	hypothetical protein	-	-	-	-	-	-
ACCU_07535	-	Fused isobutyryl-CoA mutase	K11942	K11942	K11942	K11942	isobutyryl-CoA mutase [EC:5.4.99.13]	0
ACCU_07540	Pseudogene candidate. Reason(s):ORF is 27.5%25 of the average length of hits to this gene.	Transposase	-	-		-	-	-
ACCU_07545	Pseudogene candidate. Reason(s):ORF is 43.4%25 of the average length of hits to this gene.	hypothetical protein	-	-		-	-	-
ACCU_07550	-	hypothetical protein	-	-	-	-	-	-
ACCU_07555	-	8-oxo-dGTP pyrophosphatase MutT (NUDIX family)	-	-		-	-	-
ACCU_07560	-	Terminase small subunit	-	-	-	-	-	-
ACCU_07565	Pseudogene candidate. Reason(s):ORF is 62.9%25 of the average length of hits to this gene.	hypothetical protein	K06985	K06985	K06985	K06985	aspartyl protease family protein	2.7e-23
ACCU_07570	-	ATP-dependent protease ATPase subunit HslU	K03667	K03667	K03667	K03667	ATP-dependent HslUV protease ATP-binding subunit HslU	5.8e-209
ACCU_07575	-	ATP-dependent protease subunit HslV	K01419	K01419	K01419	K01419	ATP-dependent HslUV protease, peptidase subunit HslV [EC:3.4.25.2]	5.4e-100
ACCU_07580	-	hypothetical protein	-	-		-	-	-
ACCU_07585	-	hypothetical protein	-	-		-	-	-
ACCU_07590	-	hypothetical protein	-	-	-	-	-	-
ACCU_07595	-	Ubiquinone biosynthesis accessory factor UbiT	K24843	K24843	K24843	K24843	2-(all-trans-polyprenyl)phenol 6-hydroxylase (prephenate) accessory factor UbiT	2.1e-23
ACCU_07600	-	Phosphate transporter	K03306	K03306	K03306	K03306	inorganic phosphate transporter, PiT family	5.6e-122
ACCU_07605	-	hypothetical protein	-	-	-	-	-	-
ACCU_07610	Pseudogene candidate. Reason(s):ORF is 21.8%25 of the average length of hits to this gene.	hypothetical protein	-	-		-	-	-
ACCU_07615	Pseudogene candidate. Reason(s):ORF is 49.5%25 of the average length of hits to this gene.	hypothetical protein	-	-		-	-	-
ACCU_07620	Pseudogene candidate. Reason(s):ORF is 26.5%25 of the average length of hits to this gene.	hypothetical protein	-	-		-	-	-
ACCU_07625	-	hypothetical protein	-	-	-	-	-	-
ACCU_07630	Pseudogene candidate. Reason(s):ORF is 31.2%25 of the average length of hits to this gene.	hypothetical protein	-	-		-	-	-
ACCU_07635	Pseudogene candidate. Reason(s):ORF is 23.2%25 of the average length of hits to this gene.	hypothetical protein	-	-		-	-	-
ACCU_07640	-	hypothetical protein	-	-	-	-	-	-
ACCU_07645	Pseudogene candidate. Reason(s):ORF is 23.7%25 of the average length of hits to this gene.	hypothetical protein	-	-		-	-	-
ACCU_07650	Pseudogene candidate. Reason(s):ORF is 24.4%25 of the average length of hits to this gene.	hypothetical protein	-	-		-	-	-
ACCU_07655	Pseudogene candidate. Reason(s):ORF is 34.9%25 of the average length of hits to this gene.	hypothetical protein	-	-		-	-	-
ACCU_07660	-	hypothetical protein	-	-	-	-	-	-
ACCU_07665	-	Exodeoxyribonuclease III	K01142	K01142	K01142	K01142	exodeoxyribonuclease III [EC:3.1.11.2]	2.6e-95
ACCU_07670	-	hypothetical protein	-	-	-	-	-	-
ACCU_07675	Pseudogene candidate. Reason(s):ORF is 48.9%25 of the average length of hits to this gene.	hypothetical protein	-	-		-	-	-
ACCU_07680	-	Cytochrome C oxidase Cbb3	-	-		-	-	-
ACCU_07685	-	Cation-transporting ATPase	K01533	K01533	K01533	K01533	P-type Cu2+ transporter [EC:7.2.2.9]	2.1e-271
ACCU_07690	-	Riboflavin biosynthesis protein	K11753	K11753	K11753	K11753	riboflavin kinase / FMN adenylyltransferase [EC:2.7.1.26 2.7.7.2]	7.2e-128
ACCU_07695	-	Isoleucine--tRNA ligase	K01870	K01870	K01870	K01870	isoleucyl-tRNA synthetase [EC:6.1.1.5]	6.6e-294
ACCU_07700	-	Lipoprotein signal peptidase	K03101	K03101	K03101	K03101	signal peptidase II [EC:3.4.23.36]	5.5e-55
ACCU_07705	-	Peptidyl-prolyl cis-trans isomerase	K03774	K03774	K03774	K03774	FKBP-type peptidyl-prolyl cis-trans isomerase SlpA [EC:5.2.1.8]	1.2e-52
ACCU_07710	-	4-hydroxy-3-methylbut-2-enyl diphosphate reductase	K03527	K03527	K03527	K03527	4-hydroxy-3-methylbut-2-en-1-yl diphosphate reductase [EC:1.17.7.4]	1.1e-142
ACCU_07715	-	hypothetical protein	-	-	-	-	-	-
ACCU_07720	Pseudogene candidate. Reason(s):ORF is 52.3%25 of the average length of hits to this gene.	hypothetical protein	-	-		-	-	-
ACCU_07725	-	peptide chain release factor 3	K02837	K02837	K02837	K02837	peptide chain release factor 3	5.9e-243
ACCU_07730	-	hypothetical protein	-	-	-	-	-	-
ACCU_07735	-	hypothetical protein	K07178	-	K07178	-	-	-
ACCU_07740	-	hypothetical protein	-	-	-	-	-	-
ACCU_07745	Pseudogene candidate. Reason(s):ORF is 28.3%25 of the average length of hits to this gene.	hypothetical protein	-	-	-	-	-	-
ACCU_07750	-	hypothetical protein	-	-		-	-	-
ACCU_07755	Pseudogene candidate. Reason(s):ORF is 60.7%25 of the average length of hits to this gene.	hypothetical protein	-	-		-	-	-
ACCU_07760	Pseudogene candidate. Reason(s):ORF is 22.2%25 of the average length of hits to this gene.	hypothetical protein	-	-	-	-	-	-
ACCU_07765	-	D-glycero-beta-D-manno-heptose 1-phosphate adenylyltransferase	K21345	K21345	K21345	K21345	D-glycero-beta-D-manno-heptose 1-phosphate adenylyltransferase [EC:2.7.7.70]	9e-71
ACCU_07770	-	hypothetical protein	-	-	-	-	-	-
ACCU_07775	-	hypothetical protein	-	-	-	-	-	-
ACCU_07780	-	HNH nuclease domain-containing protein	-	-		-	-	-
ACCU_07785	Pseudogene candidate. Reason(s):ORF is 35.6%25 of the average length of hits to this gene.	hypothetical protein	-	-		-	-	-
ACCU_07790	Pseudogene candidate. Reason(s):ORF is 20.9%25 of the average length of hits to this gene.	hypothetical protein	-	-	-	-	-	-
ACCU_07795	Pseudogene candidate. Reason(s):ORF is 20.3%25 of the average length of hits to this gene.	hypothetical protein	-	-	-	-	-	-
ACCU_07800	-	hypothetical protein	-	-		-	-	-
ACCU_07805	-	hypothetical protein	-	-		-	-	-
ACCU_07810	-	hypothetical protein	-	-	-	-	-	-
ACCU_07815	-	hypothetical protein	-	-		-	-	-
ACCU_07820	-	hypothetical protein	-	-		-	-	-
ACCU_07825	-	hypothetical protein	-	-	-	-	-	-
ACCU_07830	-	hypothetical protein	-	-	-	-	-	-
ACCU_07835	Pseudogene candidate. Reason(s):ORF is 22.0%25 of the average length of hits to this gene.	hypothetical protein	-	-		-	-	-
ACCU_07840	-	hypothetical protein	-	-		-	-	-
ACCU_07845	-	hypothetical protein	-	-		-	-	-
ACCU_07850	-	carbonic anhydrase	K01673	K01673	K01673	K01673	carbonic anhydrase [EC:4.2.1.1]	4.8e-70
ACCU_07855	Pseudogene candidate. Reason(s):ORF is 60.7%25 of the average length of hits to this gene.	hypothetical protein	-	-		-	-	-
ACCU_07860	Pseudogene candidate. Reason(s):ORF is 32.9%25 of the average length of hits to this gene.	acyl-CoA dehydrogenase family protein	-	-		-	-	-
ACCU_07865	-	hypothetical protein	-	-	-	-	-	-
ACCU_07870	-	hypothetical protein	-	-	-	-	-	-
ACCU_07880	-	Transcriptional regulator	K07034	K07034	K07034	K07034	acetate uptake transporter family protein	4.8e-55
ACCU_07885	-	Methionine--tRNA ligase	K01874	K01874	K01874	K01874	methionyl-tRNA synthetase [EC:6.1.1.10]	1.6e-183
ACCU_07890	-	tRNA-binding domain-containing protein	-	-		-	-	-
ACCU_07895	-	hypothetical protein	-	-	-	-	-	-
ACCU_07900	-	ABC transporter ATP-binding protein	K02065	K02065,K15558,K20386	K02065	K02065	phospholipid/cholesterol/gamma-HCH transport system ATP-binding protein	5.9e-112
ACCU_07905	-	Intermembrane phospholipid transport system permease protein MlaE	K02066	K02066	K02066	K02066	phospholipid/cholesterol/gamma-HCH transport system permease protein	3e-75
ACCU_07910	-	Mce/MlaD domain-containing protein	K02067	K02067	K02067	K02067	phospholipid/cholesterol/gamma-HCH transport system substrate-binding protein	5.1e-38
ACCU_07915	-	Phospholipid-binding lipoprotein MlaA	K04754	K04754	K04754	K04754	phospholipid-binding lipoprotein MlaA	7.9e-90
ACCU_07920	-	Toluene tolerance protein	K07323	K07323	K07323	K07323	phospholipid transport system substrate-binding protein	2.3e-64
ACCU_07925	-	STAS domain-containing protein	K07122	K07122	K07122	K07122	phospholipid transport system transporter-binding protein	3.6e-20
ACCU_07930	-	Daunorubicin/doxorubicin resistance ATP-binding protein DrrA	K01990	K01990,K15558,K20386	K01990	K01990	ABC-2 type transport system ATP-binding protein	1e-86
ACCU_07935	-	ABC-type multidrug transport system, permease component	K01992	-	K01992	-	-	-
ACCU_07940	-	BolA family protein	-	-		-	-	-
ACCU_07945	-	UDP-N-acetylglucosamine 1-carboxyvinyltransferase	K00790	K00790	K00790	K00790	UDP-N-acetylglucosamine 1-carboxyvinyltransferase [EC:2.5.1.7]	2.6e-186
ACCU_07950	-	DUF3579 domain-containing protein	-	-		-	-	-
ACCU_07955	-	Twin-arginine translocation pathway signal protein	-	-		-	-	-
ACCU_07960	-	Peptidase	K21470	K21470	K21470	K21470	L,D-transpeptidase YcbB	1.5e-147
ACCU_07965	-	UTP--glucose-1-phosphate uridylyltransferase	K00963	K00963	K00963	K00963	UTP--glucose-1-phosphate uridylyltransferase [EC:2.7.7.9]	4.7e-43
ACCU_07970	Pseudogene candidate. Reason(s):ORF is 29.2%25 of the average length of hits to this gene.	hypothetical protein	-	-		-	-	-
ACCU_07975	-	hypothetical protein	-	-	-	-	-	-
ACCU_07985	Pseudogene candidate. Reason(s):ORF is 16.1%25 of the average length of hits to this gene.	hypothetical protein	-	-		-	-	-
ACCU_07990	-	hypothetical protein	-	-	-	-	-	-
ACCU_07995	-	hypothetical protein	-	-		-	-	-
ACCU_08000	-	hypothetical protein	-	-		-	-	-
ACCU_08005	-	aldehyde dehydrogenase family protein	K17832,K19962	K17832,K19962		-	-	-
ACCU_08010	Pseudogene candidate. Reason(s):ORF is 27.8%25 of the average length of hits to this gene.	hypothetical protein	K17832,K19962	K17832,K19962		-	-	-
ACCU_08015	Pseudogene candidate. Reason(s):ORF is 19.1%25 of the average length of hits to this gene.	Transposase DDE domain-containing protein	-	-		-	-	-
ACCU_08020	-	hypothetical protein	-	-		-	-	-
ACCU_08025	Pseudogene candidate. Reason(s):ORF is 24.7%25 of the average length of hits to this gene.	hypothetical protein	-	-		-	-	-
ACCU_08030	-	Phosphate transport system permease protein PstC	K02037	K02037	K02037	K02037	phosphate transport system permease protein	1.3e-98
ACCU_08035	-	phosphate ABC transporter permease PstA	K02038	K02038	K02038	K02038	phosphate transport system permease protein	5.9e-93
ACCU_08040	-	Phosphate import ATP-binding protein PstB	K02036	K02036,K15558,K20386	K02036	K02036	phosphate transport system ATP-binding protein [EC:7.3.2.1]	1.4e-128
ACCU_08045	-	Phosphate-specific transport system accessory protein PhoU	K02039	K02039	K02039	K02039	phosphate transport system protein	3.8e-76
ACCU_08050	-	hypothetical protein	-	-		-	-	-
ACCU_08055	Pseudogene candidate. Reason(s):ORF is 16.5%25 of the average length of hits to this gene.	hypothetical protein	-	-		-	-	-
ACCU_08060	-	hypothetical protein	-	-	-	-	-	-
ACCU_08065	-	Ribosome biogenesis GTPase A	K14540	K14540	K14540	K14540	ribosome biogenesis GTPase A	1.9e-114
ACCU_08070	Pseudogene candidate. Reason(s):ORF is 40.2%25 of the average length of hits to this gene.	hypothetical protein	-	-		-	-	-
ACCU_08075	Pseudogene candidate. Reason(s):ORF is 64.4%25 of the average length of hits to this gene.	hypothetical protein	-	-		-	-	-
ACCU_08080	-	GTP pyrophosphokinase rsh	-	-		-	-	-
ACCU_08085	-	ABC-F family ATPase	K06158	K06158,K15558,K20386		K06158	ATP-binding cassette, subfamily F, member 3	1e-168
ACCU_08090	-	hypothetical protein	-	-		-	-	-
ACCU_08095	-	hypothetical protein	-	-		-	-	-
ACCU_08100	-	hypothetical protein	-	-		-	-	-
ACCU_08105	Pseudogene candidate. Reason(s):ORF is 23.6%25 of the average length of hits to this gene.	hypothetical protein	-	-		-	-	-
ACCU_08110	-	Major facilitator superfamily (MFS) profile domain-containing protein	K05820	K05820	K05820	K05820	MFS transporter, PPP family, 3-phenylpropionic acid transporter	1e-120
ACCU_08115	-	hypothetical protein	-	-	-	-	-	-
ACCU_08120	Pseudogene candidate. Reason(s):ORF is 17.1%25 of the average length of hits to this gene.	hypothetical protein	-	-		-	-	-
ACCU_08125	-	hypothetical protein	-	-	-	-	-	-
ACCU_08130	-	hypothetical protein	-	-	-	-	-	-
ACCU_08135	-	hypothetical protein	K04719	-	K04719	-	-	-
ACCU_08140	-	hypothetical protein	-	-		-	-	-
ACCU_08145	-	Ribonuclease R	K12573	K12573	K12573	K12573	ribonuclease R [EC:3.1.13.1]	0
ACCU_08155	-	hypothetical protein	-	-	-	-	-	-
ACCU_08160	-	hypothetical protein	-	-	-	-	-	-
ACCU_08165	-	hypothetical protein	-	-	-	-	-	-
ACCU_08170	Pseudogene candidate. Reason(s):ORF is 64.9%25 of the average length of hits to this gene.	hypothetical protein	-	-		-	-	-
ACCU_08175	-	hypothetical protein	-	-	-	-	-	-
ACCU_08180	-	hypothetical protein	-	-	-	-	-	-
ACCU_08185	-	tRNA-2-methylthio-N(6)-dimethylallyladenosine synthase	K06168	K06168	K06168	K06168	tRNA-2-methylthio-N6-dimethylallyladenosine synthase [EC:2.8.4.3]	8.2e-188
ACCU_08190	-	Phosphate starvation-inducible protein PhoH, putative ATPase	K06217	K06217	K06217	K06217	phosphate starvation-inducible protein PhoH and related proteins	4e-155
ACCU_08195	-	Endoribonuclease YbeY	K07042	K07042	K07042	K07042	probable rRNA maturation factor	3.7e-58
ACCU_08200	-	CBS domain-containing protein	K06189	K06189	K06189	K06189	hemolysin (HlyC) family protein	5.6e-104
ACCU_08205	-	Apolipoprotein N-acyltransferase	K03820	K03820	K03820	K03820	apolipoprotein N-acyltransferase [EC:2.3.1.269]	3.5e-131
ACCU_08210	-	hypothetical protein	-	-	-	-	-	-
ACCU_08215	Pseudogene candidate. Reason(s):ORF is 217.0%25 of the average length of hits to this gene.	hypothetical protein	-	-		-	-	-
ACCU_08220	-	hypothetical protein	K22491	K22491	K22491	K22491	MerR family transcriptional regulator, light-induced transcriptional regulator	9e-43
ACCU_08225	-	Heme-degrading monooxygenase HmoB	-	-		-	-	-
ACCU_08230	-	hypothetical protein	-	-	-	-	-	-
ACCU_08235	Pseudogene candidate. Reason(s):ORF is 25.2%25 of the average length of hits to this gene.	Transposase IS66 central domain-containing protein	-	-		-	-	-
ACCU_08240	-	Glycerol-3-phosphate dehydrogenase [NAD(P)+]	K00057	K00057	K00057	K00057	glycerol-3-phosphate dehydrogenase (NAD(P)+) [EC:1.1.1.94]	1.6e-135
ACCU_08245	Pseudogene candidate. Reason(s):ORF is 56.2%25 of the average length of hits to this gene.	hypothetical protein	-	-		-	-	-
ACCU_08250	-	Protein-export protein SecB	K03071	K03071	K03071	K03071	preprotein translocase subunit SecB	6.6e-64
ACCU_08255	-	Glutaredoxin	K03676	K03676	K03676	K03676	glutaredoxin 3	1.6e-24
ACCU_08260	-	Rhodanese domain-containing protein	-	-		-	-	-
ACCU_08265	Pseudogene candidate. Reason(s):ORF is 37.7%25 of the average length of hits to this gene.	hypothetical protein	-	-		-	-	-
ACCU_08270	-	PDZ domain-containing protein	K03797	K03797	K03797	K03797	carboxyl-terminal processing protease [EC:3.4.21.102]	2.5e-138
ACCU_08275	-	HMA domain-containing protein	-	-		-	-	-
ACCU_08280	-	hypothetical protein	-	-	-	-	-	-
ACCU_08285	-	Thiazole biosynthesis adenylyltransferase ThiF	K21029	K21029	K21029	K21029	molybdopterin-synthase adenylyltransferase [EC:2.7.7.80]	4.1e-97
ACCU_08290	-	Riboflavin biosynthesis protein RibD	K11752	K11752	K11752	K11752	diaminohydroxyphosphoribosylaminopyrimidine deaminase / 5-amino-6-(5-phosphoribosylamino)uracil reductase [EC:3.5.4.26 1.1.1.193]	5.7e-141
ACCU_08295	-	Transcriptional repressor NrdR	K07738	K07738	K07738	K07738	transcriptional repressor NrdR	2.4e-63
ACCU_08300	-	Serine hydroxymethyltransferase	K00600	K00600	K00600	K00600	glycine hydroxymethyltransferase [EC:2.1.2.1]	6.5e-201
ACCU_08305	-	Cytochrome C oxidase subunit I	-	-		-	-	-
ACCU_08310	-	hypothetical protein	-	-		-	-	-
ACCU_08315	-	UDP-N-acetylmuramate--L-alanyl-gamma-D-glutamyl-meso-2,6-diaminoheptandioate ligase	K02558	K02558	K02558	K02558	UDP-N-acetylmuramate: L-alanyl-gamma-D-glutamyl-meso-diaminopimelate ligase [EC:6.3.2.45]	8.6e-222
ACCU_08320	Pseudogene candidate. Reason(s):ORF is 49.2%25 of the average length of hits to this gene.	hypothetical protein	-	-		-	-	-
ACCU_08325	Pseudogene candidate. Reason(s):ORF is 49.0%25 of the average length of hits to this gene.	hypothetical protein	-	-		-	-	-
ACCU_08330	-	hypothetical protein	-	-		-	-	-
ACCU_08335	-	Biotin carboxyl carrier protein of acetyl-CoA carboxylase	K02160	K02160	K02160	K02160	acetyl-CoA carboxylase biotin carboxyl carrier protein	2.3e-56
ACCU_08340	-	acetyl-CoA carboxylase biotin carboxylase subunit	K01961	K01961	K01961	K01961	acetyl-CoA carboxylase, biotin carboxylase subunit [EC:6.4.1.2 6.3.4.14]	2.1e-233
ACCU_08345	-	hypothetical protein	-	-	-	-	-	-
ACCU_08350	-	Enamine/imine deaminase	K09022	K09022		K09022	2-iminobutanoate/2-iminopropanoate deaminase [EC:3.5.99.10]	6.6e-53
ACCU_08355	-	Bacterial transcriptional activator domain-containing protein	-	-		-	-	-
ACCU_08360	-	protein-tyrosine-phosphatase	K25307	K25307	K25307	K25307	low molecular weight protein-tyrosine phosphatase [EC:3.1.3.48]	1e-62
ACCU_08365	-	hypothetical protein	-	-	-	-	-	-
ACCU_08370	-	hypothetical protein	-	-	-	-	-	-
ACCU_08375	-	hypothetical protein	-	-		-	-	-
ACCU_08380	-	hypothetical protein	-	-	-	-	-	-
ACCU_08385	Pseudogene candidate. Reason(s):ORF is 41.9%25 of the average length of hits to this gene.	hypothetical protein	-	-		-	-	-
ACCU_08390	-	hypothetical protein	-	-	-	-	-	-
ACCU_08395	-	Ferredoxin	-	-	-	-	-	-
ACCU_08400	-	Gamma-glutamyl phosphate reductase	K00147	K00147	K00147	K00147	glutamate-5-semialdehyde dehydrogenase [EC:1.2.1.41]	1.8e-200
ACCU_08405	-	hypothetical protein	-	-		-	-	-
ACCU_08410	-	Methylated-DNA--protein-cysteine methyltransferase	K00567	-	K00567	-	-	-
ACCU_08415	-	Tyrosine recombinase XerD	K04763	K04763	K04763	K04763	integrase/recombinase XerD	4.6e-99
ACCU_08420	Pseudogene candidate. Reason(s):ORF is 171.7%25 of the average length of hits to this gene.	hypothetical protein	K02233	K02233		K02233	adenosylcobinamide-GDP ribazoletransferase [EC:2.7.8.26]	9.8e-44
ACCU_08425	Pseudogene candidate. Reason(s):ORF is 29.6%25 of the average length of hits to this gene.	hypothetical protein	-	-	-	-	-	-
ACCU_08430	-	hypothetical protein	-	-		-	-	-
ACCU_08435	-	Formate-dependent nitrite reductase complex subunit NrfG	K02200	-	K02200	-	-	-
ACCU_08440	-	Cytochrome c-type biogenesis protein	K02200	K02200	K02200	K02200	cytochrome c-type biogenesis protein CcmH	5.3e-41
ACCU_08445	-	Protein disulfide-isomerase	K02199	K02199	K02199	K02199	cytochrome c biogenesis protein CcmG, thiol:disulfide interchange protein DsbE	1.6e-67
ACCU_08450	-	Heme lyase CcmF/NrfE family subunit	K02198	K02198	K02198	K02198	cytochrome c-type biogenesis protein CcmF	3.2e-273
ACCU_08455	-	Cytochrome c-type biogenesis protein CcmE	K02197	K02197	K02197	K02197	cytochrome c-type biogenesis protein CcmE	4.2e-63
ACCU_08460	-	Heme exporter protein D	K02196	K02196	K02196	K02196	heme exporter protein D	1e-17
ACCU_08465	-	Heme exporter protein C	K02195	K02195	K02195	K02195	heme exporter protein C	1.3e-91
ACCU_08470	-	Heme exporter protein B	K02194	K02194	K02194	K02194	heme exporter protein B	2.8e-81
ACCU_08475	-	Cytochrome c biogenesis ATP-binding export protein CcmA	K02193	K02193	K02193	K02193	heme exporter protein A [EC:7.6.2.5]	2.1e-74
ACCU_08480	-	hypothetical protein	-	-		-	-	-
ACCU_08485	-	hypothetical protein	-	-		-	-	-
ACCU_08490	-	hypothetical protein	-	-		-	-	-
ACCU_08495	-	Channel protein TolC	-	-		-	-	-
ACCU_08500	-	3-deoxy-D-manno-octulosonic acid transferase	K02527	K02527	K02527	K02527	3-deoxy-D-manno-octulosonic-acid transferase [EC:2.4.99.12 2.4.99.13 2.4.99.14 2.4.99.15]	1.4e-162
ACCU_08505	-	Lipopolysaccharide heptosyltransferase I	K02841	K02841	K02841	K02841	lipopolysaccharide heptosyltransferase I [EC:2.4.99.23]	2.4e-112
ACCU_08510	-	hypothetical protein	-	-	-	-	-	-
ACCU_08515	-	Mannose-1-phosphate guanylyltransferase	-	-		-	-	-
ACCU_08520	-	hypothetical protein	K16011	-	K16011	-	-	-
ACCU_08525	-	dTDP-4-dehydrorhamnose reductase	K00067	K00067	K00067	K00067	dTDP-4-dehydrorhamnose reductase [EC:1.1.1.133]	2.2e-113
ACCU_08530	-	putative membrane transporter protein	K07090	K07090	K07090	K07090	uncharacterized protein	6.2e-41
ACCU_08535	-	Carnitinyl-CoA dehydratase	K18570	K18570		-	-	-
ACCU_08540	Pseudogene candidate. Reason(s):ORF is 58.7%25 of the average length of hits to this gene.	hypothetical protein	-	-		-	-	-
ACCU_08545	-	hypothetical protein	-	-	-	-	-	-
ACCU_08550	-	Ribosome maturation factor RimP	K09748	K09748	K09748	K09748	ribosome maturation factor RimP	1.3e-53
ACCU_08555	-	Transcription termination/antitermination protein NusA	K02600	K02600	K02600	K02600	transcription termination/antitermination protein NusA	1.2e-144
ACCU_08560	-	Translation initiation factor IF-2	K02519	K02519	K02519	K02519	translation initiation factor IF-2	3.4e-294
ACCU_08565	-	Ribosome-binding factor A	K02834	K02834	K02834	K02834	ribosome-binding factor A	2.5e-42
ACCU_08570	-	tRNA pseudouridine synthase B	K03177	K03177	K03177	K03177	tRNA pseudouridine55 synthase [EC:5.4.99.25]	5.7e-107
ACCU_08575	-	hypothetical protein	-	-	-	-	-	-
ACCU_08580	Pseudogene candidate. Reason(s):ORF is 20.1%25 of the average length of hits to this gene.	hypothetical protein	-	-	-	-	-	-
ACCU_08585	-	DUF1840 domain-containing protein	-	-		-	-	-
ACCU_08590	-	hypothetical protein	-	-	-	-	-	-
ACCU_08595	-	hypothetical protein	-	-	-	-	-	-
ACCU_08600	Pseudogene candidate. Reason(s):ORF is 20.8%25 of the average length of hits to this gene.	hypothetical protein	-	-	-	-	-	-
ACCU_08605	-	Tyrosine--tRNA ligase 2	K01866	K01866	K01866	K01866	tyrosyl-tRNA synthetase [EC:6.1.1.1]	9.5e-111
ACCU_08610	-	YfhL family 4Fe-4S dicluster ferredoxin	-	-		-	-	-
ACCU_08615	-	pantetheine-phosphate adenylyltransferase	K00954	K00954	K00954	K00954	pantetheine-phosphate adenylyltransferase [EC:2.7.7.3]	8.3e-76
ACCU_08620	-	hypothetical protein	-	-	-	-	-	-
ACCU_08625	-	Zinc protease	K07263	K07263	K07263	K07263	zinc protease [EC:3.4.24.-]	3.8e-77
ACCU_08630	-	Zinc protease	K07263	K07263	K07263	K07263	zinc protease [EC:3.4.24.-]	1.6e-118
ACCU_08635	-	Signal recognition particle receptor FtsY	K03110	K03110	K03110	K03110	fused signal recognition particle receptor	7.7e-144
ACCU_08640	Pseudogene candidate. Reason(s):ORF is 29.9%25 of the average length of hits to this gene.	hypothetical protein	-	-		-	-	-
ACCU_08645	Pseudogene candidate. Reason(s):ORF is 20.7%25 of the average length of hits to this gene.	Phosphomannomutase/phosphoglucomutase	-	-		-	-	-
ACCU_08650	Pseudogene candidate. Reason(s):ORF is 13.1%25 of the average length of hits to this gene.	hypothetical protein	-	-		-	-	-
ACCU_08655	-	SnoaL-like domain-containing protein	-	-		-	-	-
ACCU_08660	-	ADP-heptose--LPS heptosyltransferase	K02843	K02843	K02843	K02843	lipopolysaccharide heptosyltransferase II [EC:2.4.99.24]	1.6e-125
ACCU_08665	-	Zinc finger CHCC-type domain-containing protein	-	-		-	-	-
ACCU_08670	Pseudogene candidate. Reason(s):ORF is 159.1%25 of the average length of hits to this gene.	hypothetical protein	K00826	K00826	K00826	K00826	branched-chain amino acid aminotransferase [EC:2.6.1.42]	6.1e-79
ACCU_08675	Pseudogene candidate. Reason(s):ORF is 58.3%25 of the average length of hits to this gene.	hypothetical protein	-	-		-	-	-
ACCU_08680	-	tRNA-specific 2-thiouridylase MnmA	K00566	K00566	K00566	K00566	tRNA-uridine 2-sulfurtransferase [EC:2.8.1.13]	6.8e-148
ACCU_08685	Pseudogene candidate. Reason(s):ORF is 53.7%25 of the average length of hits to this gene.	hypothetical protein	-	-		-	-	-
ACCU_08690	Pseudogene candidate. Reason(s):ORF is 53.3%25 of the average length of hits to this gene.	hypothetical protein	-	-		-	-	-
ACCU_08695	-	hypothetical protein	-	-	-	-	-	-
ACCU_08700	Pseudogene candidate. Reason(s):ORF is 24.6%25 of the average length of hits to this gene.	hypothetical protein	-	-		-	-	-
ACCU_08705	-	Small ribosomal subunit protein bS16	K02959	K02959	K02959	K02959	small subunit ribosomal protein S16	4e-36
ACCU_08710	-	Ribosome maturation factor RimM	K02860	K02860	K02860	K02860	16S rRNA processing protein RimM	4.8e-45
ACCU_08715	-	tRNA (guanine-N(1)-)-methyltransferase	K00554	K00554	K00554	K00554	tRNA (guanine37-N1)-methyltransferase [EC:2.1.1.228]	3.1e-112
ACCU_08720	-	hypothetical protein	-	-	-	-	-	-
ACCU_08725	-	50S ribosomal protein L19	K02884	K02884	K02884	K02884	large subunit ribosomal protein L19	2.6e-51
ACCU_08730	-	GTP cyclohydrolase FolE2	K09007	K09007	K09007	K09007	GTP cyclohydrolase IB [EC:3.5.4.16]	1.1e-121
ACCU_08735	-	1-deoxy-D-xylulose-5-phosphate synthase 1	K01662	K01662	K01662	K01662	1-deoxy-D-xylulose-5-phosphate synthase [EC:2.2.1.7]	1.1e-292
ACCU_08740	-	Octaprenyl diphosphate synthase / Dimethylallyltransferase / (2E,6E)-farnesyl diphosphate synthase / Geranylgeranyl pyrophosphate synthetase	K00795	K00795	K00795	K00795	farnesyl diphosphate synthase [EC:2.5.1.1 2.5.1.10]	2.8e-126
ACCU_08745	-	Exodeoxyribonuclease 7 small subunit	K03602	K03602	K03602	K03602	exodeoxyribonuclease VII small subunit [EC:3.1.11.6]	2.8e-27
ACCU_08750	-	STAS/SEC14 domain-containing protein	-	-		-	-	-
ACCU_08755	Pseudogene candidate. Reason(s):ORF is 56.2%25 of the average length of hits to this gene.	hypothetical protein	-	-		-	-	-
ACCU_08760	Pseudogene candidate. Reason(s):ORF is 57.5%25 of the average length of hits to this gene.	hypothetical protein	-	-		-	-	-
ACCU_08765	Pseudogene candidate. Reason(s):ORF is 19.0%25 of the average length of hits to this gene.	hypothetical protein	-	-		-	-	-
ACCU_08770	-	HdeA/HdeB family protein	-	-	-	-	-	-
ACCU_08775	-	Guanylate kinase	K00942	K00942	K00942	K00942	guanylate kinase [EC:2.7.4.8]	1.2e-75
ACCU_08780	-	DNA-directed RNA polymerase subunit omega	K03060	K03060	K03060	K03060	DNA-directed RNA polymerase subunit omega [EC:2.7.7.6]	6.5e-22
ACCU_08785	-	GTP pyrophosphokinase / Guanosine-3',5'-bis(Diphosphate) 3'-pyrophosphohydrolase	K01139	K01139	K01139	K01139	GTP diphosphokinase / guanosine-3',5'-bis(diphosphate) 3'-diphosphatase [EC:2.7.6.5 3.1.7.2]	2.8e-267
ACCU_08790	-	D-amino acid dehydrogenase	K00285	K00285	K00285	K00285	D-amino-acid dehydrogenase [EC:1.4.5.1]	3e-169
ACCU_08795	-	hypothetical protein	-	-		-	-	-
ACCU_08800	-	hypothetical protein	-	-		-	-	-
ACCU_08805	-	hypothetical protein	K03424	K03424	K03424	K03424	TatD DNase family protein [EC:3.1.21.-]	2.7e-66
ACCU_08810	Pseudogene candidate. Reason(s):ORF is 28.5%25 of the average length of hits to this gene.	hypothetical protein	-	-		-	-	-
ACCU_08815	Pseudogene candidate. Reason(s):ORF is 21.5%25 of the average length of hits to this gene.	hypothetical protein	-	-	-	-	-	-
ACCU_08820	-	Malto-oligosyltrehalose trehalohydrolase	K01214	K00700,K01214,K01236,K02438	K01214	K01214,K02438,K01236,K00700	isoamylase [EC:3.2.1.68],glycogen debranching enzyme [EC:3.2.1.196],maltooligosyltrehalose trehalohydrolase [EC:3.2.1.141],1,4-alpha-glucan branching enzyme [EC:2.4.1.18]	0,5.7e-303,1.7e-172,1.2e-100
ACCU_08825	-	DNA polymerase III subunit epsilon	K09954	K09954	K09954	K09954	uncharacterized protein	6.2e-24
ACCU_08830	Pseudogene candidate. Reason(s):ORF is 16.4%25 of the average length of hits to this gene.	hypothetical protein	-	-		-	-	-
ACCU_08835	-	DNA polymerase III subunit chi	K02339	K02339	K02339	K02339	DNA polymerase III subunit chi [EC:2.7.7.7]	3.2e-32
ACCU_08840	-	putative cytosol aminopeptidase	K01255	K01255	K01255	K01255	leucyl aminopeptidase [EC:3.4.11.1]	2.4e-175
ACCU_08845	-	Lipopolysaccharide export system permease protein LptF	K07091	K07091	K07091	K07091	lipopolysaccharide export system permease protein	4.1e-78
ACCU_08850	-	LPS export ABC transporter permease LptG	K11720	K11720	K11720	K11720	lipopolysaccharide export system permease protein	3.3e-96
ACCU_08855	-	hypothetical protein	-	-	-	-	-	-
ACCU_08860	-	hypothetical protein	-	-	-	-	-	-
ACCU_08865	-	hypothetical protein	-	-		-	-	-
ACCU_08870	-	Transmembrane protein	-	-		-	-	-
ACCU_08875	-	RNA polymerase sigma factor	K03088	-	K03088	-	-	-
ACCU_08880	-	hypothetical protein	-	-	-	-	-	-
ACCU_08885	Pseudogene candidate. Reason(s):ORF is 53.1%25 of the average length of hits to this gene.	hypothetical protein	-	-		-	-	-
ACCU_08890	-	L-threonine dehydratase biosynthetic IlvA	K01754	K01754	K01754	K01754	threonine dehydratase [EC:4.3.1.19]	4.7e-150
ACCU_08895	-	Cysteine synthase B	K01738	K01738	K01738	K01738	cysteine synthase [EC:2.5.1.47]	1.6e-145
ACCU_08900	-	Putative 8-amino-7-oxononanoate synthase	K14155	K14155	K14155	K14155	cysteine-S-conjugate beta-lyase [EC:4.4.1.13]	2.6e-144
ACCU_08905	-	hypothetical protein	-	-	-	-	-	-
ACCU_08910	Pseudogene candidate. Reason(s):ORF is 39.2%25 of the average length of hits to this gene.	hypothetical protein	-	-	-	-	-	-
ACCU_08915	-	Metal transporter	-	-		-	-	-
ACCU_08920	-	enoyl-CoA hydratase	K01692	K01692,K18570	K01692	K01692	enoyl-CoA hydratase [EC:4.2.1.17]	2.9e-117
ACCU_08925	-	PHB depolymerase family esterase	K05972	K05972		K05972	acetylxylan esterase [EC:3.1.1.72]	1.5e-62
ACCU_08930	Pseudogene candidate. Reason(s):ORF is 56.8%25 of the average length of hits to this gene.	Ribonuclease E	K08300	K08300	K08300	K08300	ribonuclease E [EC:3.1.26.12]	6.8e-253
ACCU_08935	-	Pseudouridine synthase	K06179	K06179	K06179	K06179	23S rRNA pseudouridine955/2504/2580 synthase [EC:5.4.99.24]	1.1e-114
ACCU_08940	-	hypothetical protein	-	-		-	-	-
ACCU_08945	-	hypothetical protein	-	-		-	-	-
ACCU_08950	-	hypothetical protein	-	-		-	-	-
ACCU_08955	-	Peptidase S49, periplasmic serine protease (ClpP class)	K04773	K04773	K04773	K04773	protease IV [EC:3.4.21.-]	8.4e-75
ACCU_08960	-	GTP cyclohydrolase 1	K01495	K01495	K01495	K01495	GTP cyclohydrolase IA [EC:3.5.4.16]	1.4e-43
ACCU_08965	-	hypothetical protein	-	-		-	-	-
ACCU_08970	-	FAD-dependent 5-carboxymethylaminomethyl-2-thiouridine(34) oxidoreductase MnmC	K15461	K15461	K15461	K15461	tRNA 5-methylaminomethyl-2-thiouridine biosynthesis bifunctional protein [EC:2.1.1.61 1.5.-.-]	2.7e-124
ACCU_08975	-	Lysine--tRNA ligase	K04567	K04567	K04567	K04567	lysyl-tRNA synthetase, class II [EC:6.1.1.6]	4.9e-221
ACCU_08980	-	Peptide chain release factor 2	K02836	K02836	K02836	K02836	peptide chain release factor 2	3.7e-154
ACCU_08985	-	hypothetical protein	-	-		-	-	-
ACCU_08990	Pseudogene candidate. Reason(s):ORF is 32.3%25 of the average length of hits to this gene.	Transposase	-	-		-	-	-
ACCU_08995	-	Putative periplasmic serine endoprotease DegP-like	K04771	K04771	K04771	K04771	serine protease Do [EC:3.4.21.107]	1.8e-119
ACCU_09000	-	Sensor protein QseC	K02484	K02484	K02484	K02484	two-component system, OmpR family, sensor kinase [EC:2.7.13.3]	2.2e-91
ACCU_09005	-	Transcriptional regulatory protein qseB	K02483	K02483,K07666	K02483	K07666,K02483	two-component system, OmpR family, response regulator QseB,two-component system, OmpR family, response regulator	6.9e-96,5e-79
ACCU_09010	Pseudogene candidate. Reason(s):ORF is 15.6%25 of the average length of hits to this gene.	hypothetical protein	-	-		-	-	-
ACCU_09015	-	Nicotinamide-nucleotide amidohydrolase PncC	K03743	K03743	K03743	K03743	nicotinamide-nucleotide amidase [EC:3.5.1.42]	1.7e-65
ACCU_09020	-	Thiamine-monophosphate kinase	K00946	K00946	K00946	K00946	thiamine-monophosphate kinase [EC:2.7.4.16]	2.7e-106
ACCU_09025	-	Transcription antitermination protein NusB	K03625	K03625	K03625	K03625	transcription antitermination protein NusB	2.8e-41
ACCU_09030	-	6,7-dimethyl-8-ribityllumazine synthase	K00794	K00794	K00794	K00794	6,7-dimethyl-8-ribityllumazine synthase [EC:2.5.1.78]	9.2e-60
ACCU_09035	-	bifunctional 3,4-dihydroxy-2-butanone-4-phosphate synthase/GTP cyclohydrolase II	K14652	K14652	K14652	K14652	3,4-dihydroxy 2-butanone 4-phosphate synthase / GTP cyclohydrolase II [EC:4.1.99.12 3.5.4.25]	1e-144
ACCU_09040	Pseudogene candidate. Reason(s):ORF is 19.7%25 of the average length of hits to this gene.	hypothetical protein	-	-		-	-	-
ACCU_09045	Pseudogene candidate. Reason(s):ORF is 29.6%25 of the average length of hits to this gene.	transposase	-	-		-	-	-
ACCU_09050	Pseudogene candidate. Reason(s):ORF is 25.6%25 of the average length of hits to this gene.	hypothetical protein	-	-		-	-	-
ACCU_09055	-	hypothetical protein	-	-	-	-	-	-
ACCU_09060	-	DNA-directed DNA polymerase	K02342	K02342,K09951	K02342	K02342,K09951	DNA polymerase III subunit epsilon [EC:2.7.7.7],CRISPR-associated protein Cas2	2.9e-60,3.1e-21
ACCU_09065	-	hypothetical protein	-	-		-	-	-
ACCU_09070	-	hypothetical protein	-	-		-	-	-
ACCU_09075	Pseudogene candidate. Reason(s):ORF is 29.2%25 of the average length of hits to this gene.	hypothetical protein	-	-		-	-	-
ACCU_09080	-	hypothetical protein	-	-		-	-	-
ACCU_09085	-	histidine kinase	K07646	K07646	K07646	K07646	two-component system, OmpR family, sensor histidine kinase KdpD [EC:2.7.13.3]	0
ACCU_09090	-	Dihydroxy-acid dehydratase	K01687	K01687	K01687	K01687	dihydroxy-acid dehydratase [EC:4.2.1.9]	1.3e-269
ACCU_09095	Pseudogene candidate. Reason(s):ORF is 29.2%25 of the average length of hits to this gene.	hypothetical protein	-	-	-	-	-	-
ACCU_09100	-	hypothetical protein	-	-		-	-	-
ACCU_09105	Pseudogene candidate. Reason(s):ORF is 28.0%25 of the average length of hits to this gene.	hypothetical protein	-	-	-	-	-	-
ACCU_09110	Pseudogene candidate. Reason(s):ORF is 52.1%25 of the average length of hits to this gene.	transposase	-	-		-	-	-
ACCU_09115	-	Aconitate hydratase B	K01682	K01682	K01682	K01682	aconitate hydratase 2 / 2-methylisocitrate dehydratase [EC:4.2.1.3 4.2.1.99]	0
ACCU_09120	Pseudogene candidate. Reason(s):ORF is 23.4%25 of the average length of hits to this gene.	hypothetical protein	-	-		-	-	-
ACCU_09125	-	Cytochrome c domain-containing protein	-	-		-	-	-
ACCU_09130	-	dTDP-4-dehydrorhamnose 3,5-epimerase	K01790	K01790	K01790	K01790	dTDP-4-dehydrorhamnose 3,5-epimerase [EC:5.1.3.13]	5.1e-86
ACCU_09135	-	glucose-1-phosphate thymidylyltransferase RfbA	K00973	K00973	K00973	K00973	glucose-1-phosphate thymidylyltransferase [EC:2.7.7.24]	4e-163
ACCU_09140	-	dTDP-glucose 4,6-dehydratase	K01710	K01710	K01710	K01710	dTDP-glucose 4,6-dehydratase [EC:4.2.1.46]	6.2e-167
ACCU_09145	-	hypothetical protein	-	-		-	-	-
ACCU_09150	-	Aspartate--tRNA(Asp/Asn) ligase	K01876	K01876	K01876	K01876	aspartyl-tRNA synthetase [EC:6.1.1.12]	9.3e-258
ACCU_09155	-	DUF502 domain-containing protein	-	-		-	-	-
ACCU_09160	-	Putative regulatory protein, FmdB family	-	-		-	-	-
ACCU_09165	-	hypothetical protein	-	-		-	-	-
ACCU_09170	-	hypothetical protein	-	-		-	-	-
ACCU_09175	Pseudogene candidate. Reason(s):ORF is 12.6%25 of the average length of hits to this gene.	hypothetical protein	-	-		-	-	-
ACCU_09180	Pseudogene candidate. Reason(s):ORF is 13.9%25 of the average length of hits to this gene.	hypothetical protein	-	-		-	-	-
ACCU_09185	Pseudogene candidate. Reason(s):ORF is 23.5%25 of the average length of hits to this gene.	hypothetical protein	-	-	-	-	-	-
ACCU_09190	Pseudogene candidate. Reason(s):ORF is 25.9%25 of the average length of hits to this gene.	hypothetical protein	-	-		-	-	-
ACCU_09195	Pseudogene candidate. Reason(s):ORF is 32.1%25 of the average length of hits to this gene.	Transposase	-	-		-	-	-
ACCU_09200	-	Phosphoserine phosphatase	K18697	K18697	K18697	K18697	phosphatidylglycerophosphatase C [EC:3.1.3.27]	1.6e-50
ACCU_09205	-	hypothetical protein	-	-		-	-	-
ACCU_09210	-	hypothetical protein	-	-		-	-	-
ACCU_09215	-	hypothetical protein	-	-	-	-	-	-
ACCU_09220	-	hypothetical protein	-	-	-	-	-	-
ACCU_09225	-	hypothetical protein	-	-	-	-	-	-
ACCU_09230	-	hypothetical protein	-	-	-	-	-	-
ACCU_09235	-	hypothetical protein	-	-	-	-	-	-
ACCU_09240	-	hypothetical protein	-	-		-	-	-
ACCU_09245	Pseudogene candidate. Reason(s):ORF is 21.0%25 of the average length of hits to this gene.	hypothetical protein	-	-		-	-	-
ACCU_09250	Pseudogene candidate. Reason(s):ORF is 8.3%25 of the average length of hits to this gene.	hypothetical protein	-	-	-	-	-	-
ACCU_09255	-	hypothetical protein	-	-		-	-	-
ACCU_09260	Pseudogene candidate. Reason(s):ORF is 4.5%25 of the average length of hits to this gene.	hypothetical protein	-	-		-	-	-
ACCU_09265	Pseudogene candidate. Reason(s):ORF is 13.8%25 of the average length of hits to this gene.	hypothetical protein	-	-		-	-	-
ACCU_09270	-	hypothetical protein	-	-	-	-	-	-
ACCU_09275	Pseudogene candidate. Reason(s):ORF is 16.7%25 of the average length of hits to this gene.	hypothetical protein	-	-		-	-	-
ACCU_09280	-	hypothetical protein	-	-	-	-	-	-
ACCU_09285	Pseudogene candidate. Reason(s):ORF is 40.5%25 of the average length of hits to this gene.	Transposase	-	-		-	-	-
ACCU_09290	Pseudogene candidate. Reason(s):ORF is 23.8%25 of the average length of hits to this gene.	hypothetical protein	-	-		-	-	-
ACCU_09295	-	HNH endonuclease	-	-		-	-	-
ACCU_09300	-	hypothetical protein	-	-	-	-	-	-
ACCU_09305	Pseudogene candidate. Reason(s):ORF is 13.8%25 of the average length of hits to this gene.	Mobile element protein	-	-		-	-	-
ACCU_09310	Pseudogene candidate. Reason(s):ORF is 14.6%25 of the average length of hits to this gene.	hypothetical protein	-	-		-	-	-
ACCU_09315	Pseudogene candidate. Reason(s):ORF is 43.1%25 of the average length of hits to this gene.	hypothetical protein	-	-		-	-	-
ACCU_09320	-	hypothetical protein	-	-	-	-	-	-
ACCU_09325	Pseudogene candidate. Reason(s):ORF is 20.4%25 of the average length of hits to this gene.	hypothetical protein	-	-	-	-	-	-
ACCU_09330	Pseudogene candidate. Reason(s):ORF is 27.5%25 of the average length of hits to this gene.	hypothetical protein	-	-		-	-	-
ACCU_09335	-	hypothetical protein	-	-	-	-	-	-
ACCU_09340	Pseudogene candidate. Reason(s):ORF is 22.0%25 of the average length of hits to this gene.	hypothetical protein	-	-	-	-	-	-
ACCU_09345	-	hypothetical protein	-	-	-	-	-	-
ACCU_09350	-	hypothetical protein	-	-		-	-	-
ACCU_09355	-	hypothetical protein	-	-	-	-	-	-
ACCU_09360	-	Heptaprenyl diphosphate synthase	-	-		-	-	-
ACCU_09365	-	hypothetical protein	-	-		-	-	-
ACCU_09370	-	Adenine DNA glycosylase	K03575	K03575		K03575	A/G-specific adenine glycosylase [EC:3.2.2.31]	1.5e-45
ACCU_09375	-	hypothetical protein	-	-	-	-	-	-
ACCU_09380	-	hypothetical protein	-	-		-	-	-
ACCU_09385	-	hypothetical protein	-	-	-	-	-	-
ACCU_09390	Pseudogene candidate. Reason(s):ORF is 31.6%25 of the average length of hits to this gene.	hypothetical protein	-	-	-	-	-	-
ACCU_09395	Pseudogene candidate. Reason(s):ORF is 36.0%25 of the average length of hits to this gene.	hypothetical protein	-	-		-	-	-
ACCU_09400	-	hypothetical protein	-	-		-	-	-
ACCU_09405	-	DNA polymerase III subunit alpha	K02337	K02337	K02337	K02337	DNA polymerase III subunit alpha [EC:2.7.7.7]	0
ACCU_09410	Pseudogene candidate. Reason(s):ORF is 46.8%25 of the average length of hits to this gene.	hypothetical protein	-	-		-	-	-
ACCU_09415	Pseudogene candidate. Reason(s):ORF is 35.5%25 of the average length of hits to this gene.	hypothetical protein	-	-	-	-	-	-
ACCU_09420	Pseudogene candidate. Reason(s):ORF is 61.9%25 of the average length of hits to this gene.	hypothetical protein	-	-		-	-	-
ACCU_09425	Pseudogene candidate. Reason(s):ORF is 24.1%25 of the average length of hits to this gene.	hypothetical protein	-	-		-	-	-
ACCU_09430	Pseudogene candidate. Reason(s):ORF is 31.5%25 of the average length of hits to this gene.	hypothetical protein	-	-		-	-	-
ACCU_09435	-	hypothetical protein	-	-		-	-	-
ACCU_09440	-	hypothetical protein	-	-		-	-	-
ACCU_09445	Pseudogene candidate. Reason(s):ORF is 15.4%25 of the average length of hits to this gene.	hypothetical protein	-	-		-	-	-
ACCU_09450	-	hypothetical protein	-	-	-	-	-	-
ACCU_09455	-	RNA polymerase sigma factor RpoD	K03086	K03086	K03086	K03086	RNA polymerase primary sigma factor	1.5e-180
ACCU_09460	-	DNA primase	K02316	K02316	K02316	K02316	DNA primase [EC:2.7.7.101]	1.1e-169
ACCU_09465	-	30S ribosomal protein S21	K02970	K02970	K02970	K02970	small subunit ribosomal protein S21	8.2e-18
ACCU_09470	-	hypothetical protein	-	-	-	-	-	-
ACCU_09475	-	Exopolyphosphatase	K01524	K01524	K01524	K01524	exopolyphosphatase / guanosine-5'-triphosphate,3'-diphosphate pyrophosphatase [EC:3.6.1.11 3.6.1.40]	2.2e-87
ACCU_09480	-	hypothetical protein	-	-	-	-	-	-
ACCU_09485	Pseudogene candidate. Reason(s):ORF is 39.7%25 of the average length of hits to this gene.	hypothetical protein	-	-	-	-	-	-
ACCU_09490	-	hypothetical protein	-	-	-	-	-	-
ACCU_09495	-	N-acetylmuramoyl-L-alanine amidase	K11066	K11066	K11066	K11066	N-acetylmuramoyl-L-alanine amidase [EC:3.5.1.28]	1.3e-82
ACCU_09500	-	hypothetical protein	-	-	-	-	-	-
ACCU_09505	-	hypothetical protein	-	-	-	-	-	-
ACCU_09510	Pseudogene candidate. Reason(s):ORF is 30.9%25 of the average length of hits to this gene.	hypothetical protein	-	-	-	-	-	-
ACCU_09520	Pseudogene candidate. Reason(s):ORF is 19.7%25 of the average length of hits to this gene.	hypothetical protein	-	-	-	-	-	-
ACCU_09525	-	FAD-binding FR-type domain-containing protein	-	-		-	-	-
ACCU_09530	-	putative cystathionine gamma-lyase	K01758	K01739,K01758	K01758	K01758,K01739	cystathionine gamma-lyase [EC:4.4.1.1],cystathionine gamma-synthase [EC:2.5.1.48]	1.8e-184,1.2e-121
ACCU_09535	Pseudogene candidate. Reason(s):ORF is 6.5%25 of the average length of hits to this gene.	hypothetical protein	-	-		-	-	-
ACCU_09540	-	hypothetical protein	-	-		-	-	-
ACCU_09545	-	hypothetical protein	-	-		-	-	-
ACCU_09550	-	hypothetical protein	-	-		-	-	-
ACCU_09555	-	hypothetical protein	-	-	-	-	-	-
ACCU_09565	Pseudogene candidate. Reason(s):ORF is 13.3%25 of the average length of hits to this gene.	hypothetical protein	-	-		-	-	-
ACCU_09570	Pseudogene candidate. Reason(s):ORF is 35.2%25 of the average length of hits to this gene.	hypothetical protein	-	-		-	-	-
ACCU_09575	Pseudogene candidate. Reason(s):ORF is 24.0%25 of the average length of hits to this gene.	hypothetical protein	-	-		-	-	-
ACCU_09580	-	hypothetical protein	-	-	-	-	-	-
ACCU_09585	-	hypothetical protein	-	-	-	-	-	-
ACCU_09590	Pseudogene candidate. Reason(s):ORF is 47.3%25 of the average length of hits to this gene.	Energy-coupling factor ABC transporter permease	-	-		-	-	-
ACCU_09595	-	hypothetical protein	K03522	K03522	K03522	K03522	electron transfer flavoprotein alpha subunit	1.3e-143
ACCU_09600	-	Electron transfer flavoprotein, alpha and beta subunits	K03521	K03521	K03521	K03521	electron transfer flavoprotein beta subunit	3e-117
ACCU_09605	-	hypothetical protein	-	-	-	-	-	-
ACCU_09610	Pseudogene candidate. Reason(s):ORF is 21.9%25 of the average length of hits to this gene.	hypothetical protein	-	-	-	-	-	-
ACCU_09615	-	hypothetical protein	-	-	-	-	-	-
ACCU_09620	-	hypothetical protein	-	-	-	-	-	-
ACCU_09625	-	Lytic murein transglycosylase	-	-		-	-	-
ACCU_09630	Pseudogene candidate. Reason(s):ORF is 16.7%25 of the average length of hits to this gene.	hypothetical protein	-	-		-	-	-
ACCU_09635	Pseudogene candidate. Reason(s):ORF is 21.3%25 of the average length of hits to this gene.	hypothetical protein	-	-	-	-	-	-
ACCU_09640	-	hypothetical protein	-	-	-	-	-	-
ACCU_09645	-	hypothetical protein	-	-	-	-	-	-
ACCU_09650	-	hypothetical protein	K02535	K02535	K02535	K02535	UDP-3-O-[3-hydroxymyristoyl] N-acetylglucosamine deacetylase [EC:3.5.1.108]	1.7e-117
ACCU_09655	-	Major facilitator superfamily (MFS) profile domain-containing protein	-	-	-	-	-	-
ACCU_09660	-	DUF721 domain-containing protein	-	-		-	-	-
ACCU_09665	Pseudogene candidate. Reason(s):ORF is 33.3%25 of the average length of hits to this gene.	hypothetical protein	-	-	-	-	-	-
ACCU_09670	-	hypothetical protein	-	-	-	-	-	-
ACCU_09675	Pseudogene candidate. Reason(s):ORF is 25.4%25 of the average length of hits to this gene.	hypothetical protein	-	-		-	-	-
ACCU_09680	-	Adenylosuccinate lyase	K01756	K01756	K01756	K01756	adenylosuccinate lyase [EC:4.3.2.2]	5.8e-145
ACCU_09685	-	Glutathione S-transferase	K00799	K00799		K00799	glutathione S-transferase [EC:2.5.1.18]	2.2e-24
ACCU_09690	-	hypothetical protein	-	-		-	-	-
ACCU_09695	-	hypothetical protein	-	-		-	-	-
ACCU_09700	Pseudogene candidate. Reason(s):ORF is 40.8%25 of the average length of hits to this gene.	hypothetical protein	-	-	-	-	-	-
ACCU_09705	-	hypothetical protein	-	-		-	-	-
ACCU_09710	-	chromosomal replication initiator protein DnaA	K02313	K02313	K02313	K02313	chromosomal replication initiator protein	4.3e-183
ACCU_09715	Pseudogene candidate. Reason(s):ORF is 39.0%25 of the average length of hits to this gene.	hypothetical protein	-	-		-	-	-
ACCU_09720	-	hypothetical protein	-	-	-	-	-	-
ACCU_09725	-	hypothetical protein	-	-	-	-	-	-
ACCU_09730	-	hypothetical protein	-	-		-	-	-
ACCU_09735	Pseudogene candidate. Reason(s):ORF is 13.4%25 of the average length of hits to this gene.	hypothetical protein	-	-	-	-	-	-
ACCU_09740	Pseudogene candidate. Reason(s):ORF is 39.5%25 of the average length of hits to this gene.	hypothetical protein	-	-	-	-	-	-
ACCU_09745	-	hypothetical protein	-	-		-	-	-
ACCU_09750	-	Peroxiredoxin	K03564	K03564	K03564	K03564	thioredoxin-dependent peroxiredoxin [EC:1.11.1.24]	2.1e-50
ACCU_09755	-	Peptidyl-prolyl cis-trans isomerase	K03775	K03775	K03775	K03775	FKBP-type peptidyl-prolyl cis-trans isomerase SlyD [EC:5.2.1.8]	9.5e-56
ACCU_09760	-	K(+)-insensitive pyrophosphate-energized proton pump	K15987	-	K15987	-	-	-
ACCU_09765	-	hypothetical protein	-	-	-	-	-	-
ACCU_09770	-	Histone deacetylase-like amidohydrolase	-	-		-	-	-
ACCU_09775	Pseudogene candidate. Reason(s):ORF is 27.1%25 of the average length of hits to this gene.	Transposase-like Mu C-terminal domain-containing protein	-	-		-	-	-
ACCU_09780	Pseudogene candidate. Reason(s):ORF is 15.0%25 of the average length of hits to this gene.	hypothetical protein	-	-	-	-	-	-
ACCU_09785	-	Glutamate--tRNA ligase	K01885	K01885	K01885	K01885	glutamyl-tRNA synthetase [EC:6.1.1.17]	7.2e-166
ACCU_09790	-	D-aminoacyl-tRNA deacylase	K07560	K07560	K07560	K07560	D-aminoacyl-tRNA deacylase [EC:3.1.1.96]	1.3e-46
ACCU_09795	Pseudogene candidate. Reason(s):ORF is 17.1%25 of the average length of hits to this gene.	hypothetical protein	-	-		-	-	-
ACCU_09805	-	hypothetical protein	-	-	-	-	-	-
ACCU_09810	Pseudogene candidate. Reason(s):ORF is 42.4%25 of the average length of hits to this gene.	hypothetical protein	-	-		-	-	-
ACCU_09815	Pseudogene candidate. Reason(s):ORF is 59.8%25 of the average length of hits to this gene.	hypothetical protein	-	-		-	-	-
ACCU_09820	-	hypothetical protein	-	-	-	-	-	-
ACCU_09825	Pseudogene candidate. Reason(s):ORF is 16.1%25 of the average length of hits to this gene.	hypothetical protein	-	-		-	-	-
ACCU_09830	-	hypothetical protein	-	-	-	-	-	-
ACCU_09835	Pseudogene candidate. Reason(s):ORF is 37.5%25 of the average length of hits to this gene.	hypothetical protein	-	-		-	-	-
ACCU_09840	Pseudogene candidate. Reason(s):ORF is 25.0%25 of the average length of hits to this gene.	hypothetical protein	-	-		-	-	-
ACCU_09845	Pseudogene candidate. Reason(s):ORF is 17.0%25 of the average length of hits to this gene.	hypothetical protein	-	-		-	-	-
ACCU_09850	Pseudogene candidate. Reason(s):ORF is 26.0%25 of the average length of hits to this gene.	hypothetical protein	-	-		-	-	-
ACCU_09855	-	Ribonuclease PH	K00989	-	K00989	-	-	-
ACCU_09860	-	dITP/XTP pyrophosphatase	K01519	K01519	K01519	K01519	XTP/dITP diphosphohydrolase [EC:3.6.1.66]	2.2e-73
ACCU_09865	-	Heme chaperone HemW	-	-		-	-	-
ACCU_09870	-	tRNA (guanine-N(7)-)-methyltransferase	K03439	K03439	K03439	K03439	tRNA (guanine-N7-)-methyltransferase [EC:2.1.1.33]	5.8e-80
ACCU_09875	-	Thiazole synthase ThiGH, ThiG subunit (thiamin biosynthesis)	K03149	K03149	K03149	K03149	thiazole synthase [EC:2.8.1.10]	6.3e-132
ACCU_09880	-	Thiamine biosynthesis protein ThiS	K03154	K03154	K03154	K03154	sulfur carrier protein	1e-21
ACCU_09885	-	hypothetical protein	-	-	-	-	-	-
ACCU_09890	-	hypothetical protein	-	-		-	-	-
ACCU_09895	Pseudogene candidate. Reason(s):ORF is 12.4%25 of the average length of hits to this gene.	hypothetical protein	-	-	-	-	-	-
ACCU_09900	-	hypothetical protein	-	-	-	-	-	-
ACCU_09905	Pseudogene candidate. Reason(s):ORF is 21.2%25 of the average length of hits to this gene.	Transposase DDE domain-containing protein	-	-		-	-	-
ACCU_09910	-	YicC family protein	-	-		-	-	-
ACCU_09915	-	3-isopropylmalate dehydratase large subunit	K01703	K01703	K01703	K01703	3-isopropylmalate/(R)-2-methylmalate dehydratase large subunit [EC:4.2.1.33 4.2.1.35]	2.6e-194
ACCU_09920	-	3-isopropylmalate dehydratase small subunit 1	K01704	K01704	K01704	K01704	3-isopropylmalate/(R)-2-methylmalate dehydratase small subunit [EC:4.2.1.33 4.2.1.35]	7e-83
ACCU_09925	-	3-isopropylmalate dehydrogenase	K00052	K00052	K00052	K00052	3-isopropylmalate dehydrogenase [EC:1.1.1.85]	3e-176
ACCU_09930	-	Aspartate-semialdehyde dehydrogenase 1	K00133	K00133	K00133	K00133	aspartate-semialdehyde dehydrogenase [EC:1.2.1.11]	8.2e-97
ACCU_09935	-	hypothetical protein	-	-	-	-	-	-
ACCU_09940	Pseudogene candidate. Reason(s):ORF is 60.0%25 of the average length of hits to this gene.	hypothetical protein	-	-	-	-	-	-
ACCU_09945	Pseudogene candidate. Reason(s):ORF is 33.6%25 of the average length of hits to this gene.	hypothetical protein	-	-		-	-	-
ACCU_09955	-	hypothetical protein	-	-	-	-	-	-
ACCU_09960	-	hypothetical protein	-	-	-	-	-	-
ACCU_09965	Pseudogene candidate. Reason(s):ORF is 13.9%25 of the average length of hits to this gene.	hypothetical protein	-	-		-	-	-
ACCU_09970	Pseudogene candidate. Reason(s):ORF is 24.6%25 of the average length of hits to this gene.	hypothetical protein	-	-	-	-	-	-
ACCU_09975	Pseudogene candidate. Reason(s):ORF is 17.0%25 of the average length of hits to this gene.	hypothetical protein	-	-	-	-	-	-
ACCU_09980	-	hypothetical protein	-	-	-	-	-	-
ACCU_09985	Pseudogene candidate. Reason(s):ORF is 21.9%25 of the average length of hits to this gene.	hypothetical protein	-	-	-	-	-	-
ACCU_09990	-	Putative ATP-dependent helicase YoaA	K03722	K03722	K03722	K03722	ATP-dependent DNA helicase DinG [EC:5.6.2.3]	1.9e-226
ACCU_09995	-	transcription termination factor Rho	K03628	K03628	K03628	K03628	transcription termination factor Rho	2.3e-221
ACCU_10000	-	Thioredoxin	K03671	K03671	K03671	K03671	thioredoxin	1.5e-39
ACCU_10005	-	hypothetical protein	-	-	-	-	-	-
ACCU_10010	-	hypothetical protein	-	-	-	-	-	-
ACCU_10015	-	2-nitropropane dioxygenase	K00459	-	K00459	-	-	-
ACCU_10020	-	Ribosomal RNA large subunit methyltransferase J	K07115	K07115	K07115	K07115	23S rRNA (adenine2030-N6)-methyltransferase [EC:2.1.1.266]	1.6e-127
ACCU_10025	-	hypothetical protein	-	-		-	-	-
ACCU_10030	Pseudogene candidate. Reason(s):ORF is 21.5%25 of the average length of hits to this gene.	hypothetical protein	-	-	-	-	-	-
ACCU_10035	-	hypothetical protein	-	-	-	-	-	-
ACCU_10040	Pseudogene candidate. Reason(s):ORF is 23.1%25 of the average length of hits to this gene.	hypothetical protein	-	-	-	-	-	-
ACCU_10045	-	hypothetical protein	-	-	-	-	-	-
ACCU_10050	-	Transcriptional regulatory protein PmpR	K18189	-		K18189	translational activator of cytochrome c oxidase 1	9.2e-58
ACCU_10055	Pseudogene candidate. Reason(s):ORF is 40.7%25 of the average length of hits to this gene.	hypothetical protein	-	-	-	-	-	-
ACCU_10060	Pseudogene candidate. Reason(s):ORF is 43.9%25 of the average length of hits to this gene.	hypothetical protein	-	-	-	-	-	-
ACCU_10065	-	hypothetical protein	-	-		-	-	-
ACCU_10070	-	hypothetical protein	-	-	-	-	-	-
ACCU_10080	Pseudogene candidate. Reason(s):ORF is 32.0%25 of the average length of hits to this gene.	hypothetical protein	-	-	-	-	-	-
ACCU_10085	-	Glutamate synthase [NADPH] large chain	K00265	K00265	K00265	K00265	glutamate synthase (NADPH) large chain [EC:1.4.1.13]	0
ACCU_10090	-	Glutamate synthase (NADH) small subunit	K00266	K00266	K00266	K00266	glutamate synthase (NADPH) small chain [EC:1.4.1.13]	7e-195
ACCU_10095	-	Bifunctional protein GlmU	K04042	K04042	K04042	K04042	bifunctional UDP-N-acetylglucosamine pyrophosphorylase / glucosamine-1-phosphate N-acetyltransferase [EC:2.7.7.23 2.3.1.157]	9.2e-213
ACCU_10100	-	isocitrate lyase	K01637	K01637	K01637	K01637	isocitrate/methylisocitrate lyase [EC:4.1.3.1 4.1.3.30]	9.8e-214
ACCU_10105	-	Peptide deformylase 2	K01462	K01462	K01462	K01462	peptide deformylase [EC:3.5.1.88]	1.7e-55
ACCU_10110	-	putative 6-oxopurine nucleoside phosphorylase	K19696	-	K19696	-	-	-
ACCU_10115	-	hypothetical protein	K00760	-	K00760	-	-	-
ACCU_10120	-	DNA ligase	K01972	K01972	K01972	K01972	DNA ligase (NAD+) [EC:6.5.1.2]	2.4e-266
ACCU_10125	Pseudogene candidate. Reason(s):ORF is 9.7%25 of the average length of hits to this gene.	hypothetical protein	-	-		-	-	-
ACCU_10130	-	Cell division protein ZipA	K03528	K03528		K03528	cell division protein ZipA	4.2e-29
ACCU_10135	-	Chromosome partition protein Smc	K03529	K03529	K03529	K03529	chromosome segregation protein	8.1e-282
[truncated: 503 more rows]

## Sheet: Propionivibrio symbiont
FeatureID	PseudoFinder	Bakta_annotate	KEGG_ID	METABOLIC_KO	BlastKOALA_KO	KofamKOALA_KO	KofamKOALA_description	KofamKOALA_Evalue
PROP_00005	-	Fido domain-containing protein	K04095	K04095		K04095	cell filamentation protein, protein adenylyltransferase [EC:2.7.7.108]	7e-34
PROP_00010	-	Glucose-6-phosphate 1-dehydrogenase	K00036	K00036	K00036	K00036	glucose-6-phosphate 1-dehydrogenase [EC:1.1.1.49 1.1.1.363]	5.8e-156
PROP_00015	-	Leucine--tRNA ligase	K01869	K01869	K01869	K01869	leucyl-tRNA synthetase [EC:6.1.1.4]	0
PROP_00020	-	LPS-assembly lipoprotein LptE	K03643	K03643	K03643	K03643	LPS-assembly lipoprotein	9.8e-30
PROP_00025	-	DNA polymerase III subunit delta	K02340	K02340	K02340	K02340	DNA polymerase III subunit delta [EC:2.7.7.7]	3.3e-66
PROP_00030	-	Ferredoxin	-	-	-	-	-	-
PROP_00035	-	Gamma-glutamyl phosphate reductase	K00147	K00147	K00147	K00147	glutamate-5-semialdehyde dehydrogenase [EC:1.2.1.41]	7e-203
PROP_00040	-	Chalcone isomerase domain-containing protein	-	-		-	-	-
PROP_00045	-	Methylated-DNA--protein-cysteine methyltransferase	K00567	-	K00567	-	-	-
PROP_00050	-	Tyrosine recombinase XerD	K04763	K04763	K04763	K04763	integrase/recombinase XerD	3.9e-101
PROP_00055	-	Cys-tRNA(Pro) deacylase	K03976	K03976		K03976	Cys-tRNA(Pro)/Cys-tRNA(Cys) deacylase [EC:3.1.1.-]	2.2e-40
PROP_00060	-	7,8-dihydroneopterin aldolase	K01633	K01633	K01633	K01633	7,8-dihydroneopterin aldolase/epimerase/oxygenase [EC:4.1.2.25 5.1.99.8 1.13.11.81]	4.8e-38
PROP_00065	-	Glycerol-3-phosphate acyltransferase	K08591	K08591	K08591	K08591	acyl phosphate:glycerol-3-phosphate acyltransferase [EC:2.3.1.275]	1.6e-72
PROP_00070	-	tRNA N6-adenosine threonylcarbamoyltransferase	K25706	K25706	K25706	K25706	tRNA N6-adenosine threonylcarbamoyltransferase [EC:2.3.1.234]	6.5e-156
PROP_00075	-	30S ribosomal protein S21	K02970	K02970	K02970	K02970	small subunit ribosomal protein S21	1.8e-18
PROP_00080	-	Glutamyl-tRNA amidotransferase	K09117	K09117	K09117	K09117	uncharacterized protein	3e-51
PROP_00085	-	DNA primase	K02316	K02316	K02316	K02316	DNA primase [EC:2.7.7.101]	1.3e-174
PROP_00090	-	RNA polymerase sigma factor RpoD	K03086	K03086	K03086	K03086	RNA polymerase primary sigma factor	3.4e-181
PROP_00100	-	Tyr recombinase domain-containing protein	-	-		-	-	-
PROP_00105	-	AAA+ ATPase domain-containing protein	K07484	K07484		K07484	transposase	1.5e-08
PROP_00110	-	Transposase	-	-		-	-	-
PROP_00115	-	IS4 family transposase	-	-		-	-	-
PROP_00120	-	Phosphoribosylformylglycinamidine synthase	K01952	K01952	K01952	K01952	phosphoribosylformylglycinamidine synthase [EC:6.3.5.3]	0
PROP_00125	-	IS4 family transposase	-	-		-	-	-
PROP_00130	Pseudogene candidate. Reason(s):ORF is 30.7%25 of the average length of hits to this gene.	hypothetical protein	-	-		-	-	-
PROP_00135	-	Transposase IS701-like DDE domain-containing protein	-	-		-	-	-
PROP_00140	-	IS4 family transposase	-	-		-	-	-
PROP_00145	-	Phosphofructokinase	K00917	-	K00917	-	-	-
PROP_00150	-	ABC transporter ATP-binding protein	K01996	K01996,K15558,K20386	K01996	K01996	branched-chain amino acid transport system ATP-binding protein	1.2e-119
PROP_00155	-	High-affinity branched-chain amino acid transport ATP-binding protein braF	K01995	K01995,K15558,K20386	K01995	K01995	branched-chain amino acid transport system ATP-binding protein	1.4e-127
PROP_00160	-	High-affinity branched-chain amino acid transport system permease protein LivH	K01998	K01998	K01998	K01998	branched-chain amino acid transport system permease protein	3.5e-118
PROP_00165	-	Branched-chain amino acid ABC transporter system, permease protein	K01997	K01997	K01997	K01997	branched-chain amino acid transport system permease protein	7.6e-113
PROP_00170	-	Cytochrome c-551	K01999	K01999	K01999	K01999	branched-chain amino acid transport system substrate-binding protein	1.9e-102
PROP_00175	-	Cytochrome c2	K08738	-	K08738	-	-	-
PROP_00180	-	Homoserine/homoserine lactone efflux protein	K05834	K05834	K05834	K05834	homoserine/homoserine lactone efflux protein	9.8e-73
PROP_00185	-	Dihydroxy-acid dehydratase	K01687	K01687	K01687	K01687	dihydroxy-acid dehydratase [EC:4.2.1.9]	1.2e-274
PROP_00190	-	Transporter	K13936	-	K13936	-	-	-
PROP_00195	-	hypothetical protein	-	-		-	-	-
PROP_00200	-	UPF0251 protein GGD90_002691	K06933	K06933		K06933	uncharacterized protein	7e-44
PROP_00205	-	hypothetical protein	-	-	-	-	-	-
PROP_00210	-	hypothetical protein	K01607	K01607		K01607	4-carboxymuconolactone decarboxylase [EC:4.1.1.44]	3.4e-06
PROP_00215	-	hypothetical protein	-	-	-	-	-	-
PROP_00220	-	Chemotaxis protein CheY	K03413	-	K03413	-	-	-
PROP_00225	Pseudogene candidate. Reason(s):ORF is 40.6%25 of the average length of hits to this gene.	hypothetical protein	-	-		-	-	-
PROP_00230	-	IS4 family transposase	-	-		-	-	-
PROP_00235	-	hypothetical protein	-	-		-	-	-
PROP_00240	-	DUF599 domain-containing protein	-	-		-	-	-
PROP_00245	Pseudogene candidate. Reason(s):ORF is 57.6%25 of the average length of hits to this gene.	histidine kinase	K20974	K20974	K20974	K20974	two-component system, sensor histidine kinase [EC:2.7.13.3]	1.4e-170
PROP_00250	-	IS4 family transposase	-	-		-	-	-
PROP_00255	Pseudogene candidate. Reason(s):ORF is 60.9%25 of the average length of hits to this gene.	Purine-binding chemotaxis protein CheW	K03408	-	K03408	-	-	-
PROP_00260	Pseudogene candidate. Reason(s):ORF is 50.8%25 of the average length of hits to this gene.	hypothetical protein	K03411	K03411		K03411	chemotaxis protein CheD [EC:3.5.1.44]	3.2e-26
PROP_00265	-	Protein-glutamate methylesterase/protein-glutamine glutaminase 2	K03412	K03412	K03412	K03412	two-component system, chemotaxis family, protein-glutamate methylesterase/glutaminase [EC:3.1.1.61 3.5.1.44]	1.1e-137
PROP_00270	-	PAS domain S-box-containing protein/diguanylate cyclase (GGDEF)-like protein	-	-		-	-	-
PROP_00275	-	Alcohol dehydrogenase	-	-		-	-	-
PROP_00280	-	DUF3987 domain-containing protein	-	-		-	-	-
PROP_00285	Pseudogene candidate. Reason(s):ORF is 47.6%25 of the average length of hits to this gene.	hypothetical protein	-	-		-	-	-
PROP_00290	Pseudogene candidate. Reason(s):ORF is 42.6%25 of the average length of hits to this gene.	hypothetical protein	-	-		-	-	-
PROP_00295	-	ABC transporter substrate-binding protein	-	-		-	-	-
PROP_00300	-	Bifunctional NAD(P)H-hydrate repair enzyme	K23997	K23997	K23997	K23997	ADP-dependent NAD(P)H-hydrate dehydratase / NAD(P)H-hydrate epimerase [EC:4.2.1.136 5.1.99.6]	5.9e-135
PROP_00305	-	EamA domain-containing protein	-	-		-	-	-
PROP_00310	-	Transmembrane protein	-	-		-	-	-
PROP_00315	-	O-succinylhomoserine sulfhydrylase	K10764	K10764	K10764	K10764	O-succinylhomoserine sulfhydrylase [EC:2.5.1.-]	9.6e-196
PROP_00320	-	Amidophosphoribosyltransferase	K00764	K00764	K00764	K00764	amidophosphoribosyltransferase [EC:2.4.2.14]	3.9e-196
PROP_00325	-	Pur regulon protein	K03558	K03558	K03558	K03558	membrane protein required for colicin V production	1.3e-37
PROP_00330	-	Cell division protein DedD	K03749	K03749	K03749	K03749	DedD protein	6.4e-44
PROP_00335	-	Dihydrofolate synthase/folylpolyglutamate synthase	K11754	K11754	K11754	K11754	dihydrofolate synthase / folylpolyglutamate synthase [EC:6.3.2.12 6.3.2.17]	3e-134
PROP_00340	-	Deoxyribodipyrimidine photolyase	-	-		-	-	-
PROP_00345	-	Tryptophan synthase alpha chain	K01695	K01695	K01695	K01695	tryptophan synthase alpha chain [EC:4.2.1.20]	3.2e-106
PROP_00350	-	Tryptophan synthase beta chain	K01696	K01696	K01696	K01696	tryptophan synthase beta chain [EC:4.2.1.20]	2.6e-248
PROP_00355	-	N-(5'-phosphoribosyl)anthranilate isomerase	K01817	K01817	K01817	K01817	phosphoribosylanthranilate isomerase [EC:5.3.1.24]	2.8e-80
PROP_00360	-	tRNA pseudouridine synthase A	K06173	K06173	K06173	K06173	tRNA pseudouridine38-40 synthase [EC:5.4.99.12]	2.9e-83
PROP_00365	-	Cobalt transport protein	-	-		-	-	-
PROP_00370	-	FimV N-terminal domain protein	K08086	K08086		K08086	pilus assembly protein FimV	2e-180
PROP_00375	-	Aspartate-semialdehyde dehydrogenase	K00133	K00133	K00133	K00133	aspartate-semialdehyde dehydrogenase [EC:1.2.1.11]	2e-102
PROP_00380	-	3-isopropylmalate dehydrogenase	K00052	K00052	K00052	K00052	3-isopropylmalate dehydrogenase [EC:1.1.1.85]	6e-180
PROP_00385	-	3-isopropylmalate dehydratase small subunit 1	K01704	K01704	K01704	K01704	3-isopropylmalate/(R)-2-methylmalate dehydratase small subunit [EC:4.2.1.33 4.2.1.35]	1.8e-84
PROP_00390	-	3-isopropylmalate dehydratase large subunit 1	K01703	K01703	K01703	K01703	3-isopropylmalate/(R)-2-methylmalate dehydratase large subunit [EC:4.2.1.33 4.2.1.35]	3.6e-200
PROP_00395	-	MFS transporter, PPP family, 3-phenylpropionic acid transporter	K05820	K05820	K05820	K05820	MFS transporter, PPP family, 3-phenylpropionic acid transporter	5e-120
PROP_00400	-	GTP-binding protein	K09794	K09794	K09794	K09794	uncharacterized protein	1.4e-26
PROP_00405	-	chorismate synthase	K01736	K01736	K01736	K01736	chorismate synthase [EC:4.2.3.5]	1.1e-198
PROP_00410	-	putative periplasmic serine endoprotease DegP-like	K04771	K04771	K04771	K04771	serine protease Do [EC:3.4.21.107]	1.9e-121
PROP_00415	-	DNA-directed RNA polymerase subunit omega	K03060	-	K03060	-	-	-
PROP_00420	Pseudogene candidate. Reason(s):ORF is 23.3%25 of the average length of hits to this gene.	hypothetical protein	-	-		-	-	-
PROP_00425	-	hypothetical protein	-	-	-	-	-	-
PROP_00430	-	hypothetical protein	-	-		-	-	-
PROP_00435	-	Bcr/CflA family efflux transporter	K07552	K07552	K07552	K07552	MFS transporter, DHA1 family, multidrug resistance protein	1.3e-115
PROP_00440	-	ATP-dependent protease	K07391	K07391	K07391	K07391	magnesium chelatase family protein	8.8e-230
PROP_00445	Pseudogene candidate. Reason(s):ORF is 37.5%25 of the average length of hits to this gene.	hypothetical protein	-	-		-	-	-
PROP_00450	-	Ubiquinone biosynthesis accessory factor UbiK	K09806	K09806	K09806	K09806	ubiquinone biosynthesis accessory factor UbiK	3.7e-34
PROP_00455	-	P-II family nitrogen regulator	K04752	K04751,K04752	K04752	K04752,K04751	nitrogen regulatory protein P-II 2,nitrogen regulatory protein P-II 1	1.1e-65,2.3e-60
PROP_00460	-	Ammonium transporter	K03320	K03320	K03320	K03320	ammonium transporter, Amt family	4.3e-143
PROP_00465	-	Formate-dependent nitrite reductase complex subunit NrfG	K02200	-	K02200	-	-	-
PROP_00470	-	Cytochrome c-type biogenesis protein	K02200	K02200	K02200	K02200	cytochrome c-type biogenesis protein CcmH	1.3e-41
PROP_00475	-	Protein disulfide-isomerase	K02199	K02199	K02199	K02199	cytochrome c biogenesis protein CcmG, thiol:disulfide interchange protein DsbE	2e-64
PROP_00480	-	Cytochrome c-type biogenesis protein	K02198	K02198	K02198	K02198	cytochrome c-type biogenesis protein CcmF	2.4e-271
PROP_00485	-	Cytochrome c-type biogenesis protein CcmE	K02197	K02197	K02197	K02197	cytochrome c-type biogenesis protein CcmE	1.8e-63
PROP_00490	-	Heme exporter protein D	K02196	K02196	K02196	K02196	heme exporter protein D	4.2e-18
PROP_00495	-	Heme exporter protein C	K02195	K02195	K02195	K02195	heme exporter protein C	1.7e-90
PROP_00500	-	Heme exporter protein B	K02194	K02194	K02194	K02194	heme exporter protein B	2.1e-84
PROP_00505	-	Cytochrome c biogenesis ATP-binding export protein CcmA	K02193	K02193	K02193	K02193	heme exporter protein A [EC:7.6.2.5]	2.6e-76
PROP_00510	-	Carbamoyltransferase HypF	K04656	K04656	K04656	K04656	hydrogenase maturation protein HypF	7.8e-262
PROP_00515	-	Endolytic peptidoglycan transglycosylase RlpA	K03642	K03642	K03642	K03642	peptidoglycan lytic transglycosylase [EC:4.2.2.29]	1.3e-76
PROP_00520	-	Peptidoglycan glycosyltransferase MrdB	K05837	K05837	K05837	K05837	peptidoglycan glycosyltransferase [EC:2.4.99.28]	6.7e-140
PROP_00525	-	Peptidoglycan D,D-transpeptidase MrdA	K05515	K05515	K05515	K05515	penicillin-binding protein 2 [EC:3.4.16.4]	3.1e-270
PROP_00530	-	Rod shape-determining protein MreD	K03571	K03571	K03571	K03571	rod shape-determining protein MreD	2.3e-33
PROP_00535	-	Cell shape-determining protein MreC	K03570	K03570	K03570	K03570	rod shape-determining protein MreC	5.5e-85
PROP_00540	-	Cell shape-determining ATPase MreB, actin-like superfamily	K03569	K03569	K03569	K03569	rod shape-determining protein MreB and related proteins	1.7e-156
PROP_00545	-	Aspartyl/glutamyl-tRNA(Asn/Gln) amidotransferase subunit C	K02435	K02435	K02435	K02435	aspartyl-tRNA(Asn)/glutamyl-tRNA(Gln) amidotransferase subunit C [EC:6.3.5.6 6.3.5.7]	1e-27
PROP_00550	-	Glutamyl-tRNA(Gln) amidotransferase subunit A	K02433	K01426,K02433	K02433	K02433,K01426	aspartyl-tRNA(Asn)/glutamyl-tRNA(Gln) amidotransferase subunit A [EC:6.3.5.6 6.3.5.7],amidase [EC:3.5.1.4]	4.5e-204,1.2e-123
PROP_00555	-	Lipoprotein	-	-		-	-	-
PROP_00560	-	Aspartyl/glutamyl-tRNA(Asn/Gln) amidotransferase subunit B	K02434	K02434	K02434	K02434	aspartyl-tRNA(Asn)/glutamyl-tRNA(Gln) amidotransferase subunit B [EC:6.3.5.6 6.3.5.7]	1.6e-212
PROP_00565	-	DUF4124 domain-containing protein	-	-		-	-	-
PROP_00570	-	Orotate phosphoribosyltransferase	K00762	K00762	K00762	K00762	orotate phosphoribosyltransferase [EC:2.4.2.10]	8.1e-58
PROP_00575	-	hypothetical protein	K01142	K01142	K01142	K01142	exodeoxyribonuclease III [EC:3.1.11.2]	3.3e-104
PROP_00580	-	hypothetical protein	-	-	-	-	-	-
PROP_00585	-	hypothetical protein	-	-		-	-	-
PROP_00590	Pseudogene candidate. Reason(s):ORF is 25.8%25 of the average length of hits to this gene.	hypothetical protein	-	-		-	-	-
PROP_00595	-	Transposase IS701-like DDE domain-containing protein	-	-		-	-	-
PROP_00600	-	hypothetical protein	-	-	-	-	-	-
PROP_00605	Pseudogene candidate. Reason(s):ORF is 48.6%25 of the average length of hits to this gene.	hypothetical protein	-	-		-	-	-
PROP_00610	Pseudogene candidate. Reason(s):ORF is 24.9%25 of the average length of hits to this gene.	Ada DNA repair metal-binding domain-containing protein	-	-		-	-	-
PROP_00615	-	DUF883 domain-containing protein	K05594	K05594		K05594	ElaB protein	4.5e-25
PROP_00620	-	Phage holin family protein	-	-		-	-	-
PROP_00625	-	hypothetical protein	-	-	-	-	-	-
PROP_00630	-	Letm1 RBD domain-containing protein	-	-	-	-	-	-
PROP_00635	-	IS4 family transposase	-	-		-	-	-
PROP_00640	-	hypothetical protein	K08083	K02477	K08083	K02477	two-component system, LytTR family, response regulator	3.9e-79
PROP_00645	-	Signal transduction histidine kinase internal region domain-containing protein	-	-		-	-	-
PROP_00650	-	histidine kinase	-	-		-	-	-
PROP_00655	-	Response regulator with CheY-like receiver domain and winged-helix DNA-binding domain	-	-		-	-	-
PROP_00660	-	histidine kinase	-	-		-	-	-
PROP_00665	-	NrtA/SsuA/CpmA family ABC transporter substrate-binding protein	K15553,K02051	K02051,K15553		K15553,K02051	sulfonate transport system substrate-binding protein,NitT/TauT family transport system substrate-binding protein	1e-55,1.7e-54
PROP_00670	-	site-specific DNA-methyltransferase (adenine-specific)	K07317	K07317	K07317	K07317	adenine-specific DNA-methyltransferase [EC:2.1.1.72]	5.8e-98
PROP_00675	-	hypothetical protein	-	-		-	-	-
PROP_00680	-	Glutathione synthetase	K01920	K01920	K01920	K01920	glutathione synthase [EC:6.3.2.3]	9.1e-129
PROP_00685	-	FAD:protein FMN transferase	K03734	K03734	K03734	K03734	FAD:protein FMN transferase [EC:2.7.1.180]	2.1e-81
PROP_00690	-	PTS fructose transporter subunit IIA	K02793	K02793	K02793	K02793	mannose PTS system EIIA component [EC:2.7.1.191]	3.3e-40
PROP_00695	-	Phosphocarrier protein HPr	K02784	K02784	K02784	K02784	phosphocarrier protein HPr	3e-31
PROP_00700	-	Phosphoenolpyruvate-protein phosphotransferase	K08483	K08483	K08483	K08483	phosphoenolpyruvate-protein phosphotransferase (PTS system enzyme I) [EC:2.7.3.9]	2.3e-223
PROP_00705	-	Homoserine O-succinyltransferase	K00641	K00641	K00641	K00641	homoserine O-acetyltransferase/O-succinyltransferase [EC:2.3.1.31 2.3.1.46]	3e-162
PROP_00710	-	Methionine biosynthesis protein	-	-		-	-	-
PROP_00715	-	AmpG family muropeptide MFS transporter	K08218	K08218	K08218	K08218	MFS transporter, PAT family, beta-lactamase induction signal transducer AmpG	1.2e-149
PROP_00720	-	Single-strand selective monofunctional uracil DNA glycosylase	K10800	K10800	K10800	K10800	single-strand selective monofunctional uracil DNA glycosylase [EC:3.2.2.-]	2.4e-111
PROP_00725	-	IS4 family transposase	-	-		-	-	-
PROP_00730	-	Multiple monosaccharide ABC transporter ATP-binding protein	K10548	K10548,K15558,K20386	K10548	K10548	putative multiple sugar transport system ATP-binding protein [EC:7.5.2.-]	1.6e-251
PROP_00735	-	Xylose transport system permease protein XylH	K10547	K10547	K10547	K10547	putative multiple sugar transport system permease protein	7.6e-159
PROP_00740	-	IS4 family transposase	-	-		-	-	-
PROP_00745	Pseudogene candidate. Reason(s):ORF is 31.9%25 of the average length of hits to this gene.	hypothetical protein	-	-		-	-	-
PROP_00750	-	hypothetical protein	-	-	-	-	-	-
PROP_00755	-	Monosaccharide ABC transporter ATP-binding protein, CUT2 family (TC 3-A1-2-)	K10441	K10441,K15558,K20386	K10441	K10441	ribose transport system ATP-binding protein [EC:7.5.2.7]	3.5e-225
PROP_00760	-	Monosaccharide-transporting ATPase	K10440	K10440	K10440	K10440	ribose transport system permease protein	6.3e-96
PROP_00765	Pseudogene candidate. Reason(s):ORF is 62.9%25 of the average length of hits to this gene.	hypothetical protein	-	-		-	-	-
PROP_00770	-	IS1182 family transposase	-	-		-	-	-
PROP_00775	-	methyl-accepting chemotaxis protein	K03406	K03406,K10961	K03406	K03406	methyl-accepting chemotaxis protein	7.8e-86
PROP_00780	-	hypothetical protein	-	-	-	-	-	-
PROP_00785	-	K10111 maltose/maltodextrin transport system ATP-binding protein	K10112	K15558,K20386	K10112	-	-	-
PROP_00790	-	ABC transmembrane type-1 domain-containing protein	K02025	-	K02025	-	-	-
PROP_00795	-	sn-glycerol-3-phosphate transport system permease protein UgpE	K02026	K02026	K02026	K02026	multiple sugar transport system permease protein	7e-92
PROP_00800	-	Carbohydrate ABC transporter substrate-binding protein (CUT1 family)	K02027	-	K02027	-	-	-
PROP_00805	-	Intracellular exo-alpha-(1->5)-L-arabinofuranosidase 1	K01209	K01209	K01209	K01209	alpha-L-arabinofuranosidase [EC:3.2.1.55]	1.3e-139
PROP_00810	-	HTH gntR-type domain-containing protein	-	-		-	-	-
PROP_00815	-	Efflux RND transporter periplasmic adaptor subunit	K02005	K02005	K02005	K02005	HlyD family secretion protein	1.3e-75
PROP_00820	-	ABC transporter ATP-binding protein	K02003	K02003,K15558,K20386	K02003	K02003	putative ABC transport system ATP-binding protein	9.8e-96
PROP_00825	-	Macrolide export ATP-binding/permease protein MacB	K02004	K02004	K02004	K02004	putative ABC transport system permease protein	2.7e-23
PROP_00830	-	Macrolide export ATP-binding/permease protein MacB	K02004	K02004	K02004	K02004	putative ABC transport system permease protein	1.5e-30
PROP_00835	-	Metallo-beta-lactamase	K07576	K07576	K07576	K07576	metallo-beta-lactamase family protein	3.6e-183
PROP_00840	-	Diguanylate cyclase	-	-		-	-	-
PROP_00845	-	hypothetical protein	-	-	-	-	-	-
PROP_00850	-	DNA-binding response regulator	-	-		-	-	-
PROP_00855	-	histidine kinase	-	-		-	-	-
PROP_00860	-	Glutaconyl-CoA decarboxylase subunit beta	K20509	K20509	K20509	K20509	carboxybiotin decarboxylase [EC:7.2.4.1]	6.2e-146
PROP_00865	-	hypothetical protein	-	-	-	-	-	-
PROP_00870	Pseudogene candidate. Reason(s):ORF is 34.7%25 of the average length of hits to this gene.	hypothetical protein	-	-		-	-	-
PROP_00875	-	Soluble lytic murein transglycosylase	K08309	K08309	K08309	K08309	peptidoglycan lytic transglycosylase [EC:4.2.2.29]	2.6e-116
PROP_00880	-	N-acetyl-alpha-D-glucosaminyl-diphospho-ditrans, octacis-undecaprenol 4-epimerase	-	-		-	-	-
PROP_00885	-	Glutathione S-transferase YfcF	K00799	K00799	K00799	K00799	glutathione S-transferase [EC:2.5.1.18]	5.7e-23
PROP_00890	-	Multifunctional CCA protein	K00974	K00974	K00974	K00974	tRNA nucleotidyltransferase (CCA-adding enzyme) [EC:2.7.7.72 3.1.3.- 3.1.4.-]	2.2e-84
PROP_00895	-	Motility protein	-	-		-	-	-
PROP_00900	Pseudogene candidate. Reason(s):ORF is 58.6%25 of the average length of hits to this gene.	hypothetical protein	-	-	-	-	-	-
PROP_00905	-	hypothetical protein	-	-		-	-	-
PROP_00910	-	hypothetical protein	-	-	-	-	-	-
PROP_00915	-	SAM-dependent methyltransferase	-	-		-	-	-
PROP_00920	-	Alpha-ribazole phosphatase	K02226	-	K02226	-	-	-
PROP_00925	-	Adenosylcobinamide-GDP ribazoletransferase	K02233	K02233	K02233	K02233	adenosylcobinamide-GDP ribazoletransferase [EC:2.7.8.26]	3.4e-71
PROP_00930	-	Nicotinate-nucleotide--dimethylbenzimidazole phosphoribosyltransferase	K00768	K00768	K00768	K00768	nicotinate-nucleotide--dimethylbenzimidazole phosphoribosyltransferase [EC:2.4.2.21]	3.1e-136
PROP_00935	-	Adenosylcobinamide-GDP ribazoletransferase	K02233	K02233	K02233	K02233	adenosylcobinamide-GDP ribazoletransferase [EC:2.7.8.26]	1.5e-70
PROP_00940	Pseudogene candidate. Reason(s):ORF is 40.9%25 of the average length of hits to this gene.	hypothetical protein	K00768	K00768		K00768	nicotinate-nucleotide--dimethylbenzimidazole phosphoribosyltransferase [EC:2.4.2.21]	1.2e-54
PROP_00945	-	Transposase	K07486	K07486	K07486	K07486	transposase	5.9e-85
PROP_00950	-	hypothetical protein	K00768	K00768	K00768	K00768	nicotinate-nucleotide--dimethylbenzimidazole phosphoribosyltransferase [EC:2.4.2.21]	5.7e-73
PROP_00955	-	Adenosylcobinamide kinase	K02231	K02231	K02231	K02231	adenosylcobinamide kinase / adenosylcobinamide-phosphate guanylyltransferase [EC:2.7.1.156 2.7.7.62]	2.5e-75
PROP_00960	-	DUF5668 domain-containing protein	-	-		-	-	-
PROP_00965	-	Cobyric acid synthase	K02232	K02232	K02232	K02232	adenosylcobyric acid synthase [EC:6.3.5.10]	3.3e-243
PROP_00970	-	Cobalamin biosynthesis protein CobD	K02227	K02227	K02227	K02227	adenosylcobinamide-phosphate synthase [EC:6.3.1.10]	1.9e-115
PROP_00975	-	threonine-phosphate decarboxylase	K02225	K02225	K02225	K02225	cobalamin biosynthesis protein CobC	1.5e-104
PROP_00980	Pseudogene candidate. Reason(s):ORF is 24.1%25 of the average length of hits to this gene.	hypothetical protein	-	-		-	-	-
PROP_00985	-	hypothetical protein	K02016	K02016	K02016	K02016	iron complex transport system substrate-binding protein	1.2e-54
PROP_00990	-	DUF2726 domain-containing protein	-	-		-	-	-
PROP_00995	-	HTH cro/C1-type domain-containing protein	-	-		-	-	-
PROP_01000	-	3-isopropylmalate dehydratase large subunit 1	K01703	K01703	K01703	K01703	3-isopropylmalate/(R)-2-methylmalate dehydratase large subunit [EC:4.2.1.33 4.2.1.35]	2.3e-202
PROP_01005	-	3-isopropylmalate dehydratase small subunit 1	K01704	K01704	K01704	K01704	3-isopropylmalate/(R)-2-methylmalate dehydratase small subunit [EC:4.2.1.33 4.2.1.35]	9.4e-80
PROP_01010	Pseudogene candidate. Reason(s):ORF is 42.8%25 of the average length of hits to this gene.	hypothetical protein	-	-	-	-	-	-
PROP_01015	-	hypothetical protein	-	-	-	-	-	-
PROP_01020	-	Efflux transporter periplasmic adaptor subunit	K03585	K03585	K03585	K03585	membrane fusion protein, multidrug efflux system	5.3e-92
PROP_01025	-	Efflux transporter outer membrane subunit	K18904	K18904	K18904	K18904	outer membrane protein, multidrug efflux system	5.4e-150
PROP_01030	-	hypothetical protein	K06006	K06006		K06006	periplasmic protein CpxP/Spy	8.1e-16
PROP_01035	-	Ferrous iron transport protein B	K04759	K04759	K04759	K04759	ferrous iron transport protein B	2.6e-218
PROP_01040	-	Ferrous iron transport protein A	K04758	K04758	K04758	K04758	ferrous iron transport protein A	1.8e-16
PROP_01045	-	EamA domain-containing protein	-	-		-	-	-
PROP_01050	-	Putative multidrug export ATP-binding/permease protein	K06147	K06147,K15558,K20386	K06147	K06147	ATP-binding cassette, subfamily B, bacterial	7.2e-206
PROP_01055	-	DUF1854 domain-containing protein	-	-		-	-	-
PROP_01060	-	Cyanophycin synthetase	K03802	K03802	K03802	K03802	cyanophycin synthetase [EC:6.3.2.29 6.3.2.30]	5e-282
PROP_01065	-	Cyanophycin synthetase	K03802	K03802	K03802	K03802	cyanophycin synthetase [EC:6.3.2.29 6.3.2.30]	0
PROP_01070	-	Fe-S cluster assembly protein IscX	-	-		-	-	-
PROP_01075	-	ISC system 2Fe-2S type ferredoxin	K04755	K04755	K04755	K04755	ferredoxin, 2Fe-2S	8.8e-37
PROP_01080	-	Chaperone HscA-like protein	K04044	K04044	K04044	K04044	molecular chaperone HscA	1.1e-282
PROP_01085	-	Co-chaperone HscB-like protein	K04082	K04082	K04082	K04082	molecular chaperone HscB	4.9e-54
PROP_01090	-	IS4 family transposase	-	-		-	-	-
PROP_01095	-	iron-sulfur cluster assembly protein IscA	K13628	K13628	K13628	K13628	iron-sulfur cluster assembly protein	3e-45
PROP_01100	-	Fe-S cluster assembly scaffold protein IscU, NifU family	K04488	-	K04488	-	-	-
PROP_01105	-	IscS subfamily cysteine desulfurase	K04487	K04487	K04487	K04487	cysteine desulfurase [EC:2.8.1.7]	1.7e-193
PROP_01110	-	cysteine desulfurase	K04487	K04487	K04487	K04487	cysteine desulfurase [EC:2.8.1.7]	1.2e-152
PROP_01115	-	DNA-binding protein	K13643	K13643	K13643	K13643	Rrf2 family transcriptional regulator, iron-sulfur cluster assembly transcription factor	7.9e-73
PROP_01120	-	Serine acetyltransferase	K00640	K00640	K00640	K00640	serine O-acetyltransferase [EC:2.3.1.30]	4.8e-101
PROP_01125	-	tRNA (cytidine/uridine-2'-O-)-methyltransferase TrmJ	K02533	K02533,K15396	K02533	K15396,K02533	tRNA (cytidine32/uridine32-2'-O)-methyltransferase [EC:2.1.1.200],tRNA/rRNA methyltransferase [EC:2.1.1.-]	9.1e-100,2.4e-95
PROP_01130	-	Inositol-1-monophosphatase	K01092	K01092,K12634	K01092	K01092	myo-inositol-1(or 4)-monophosphatase [EC:3.1.3.25]	1.2e-104
PROP_01135	-	hypothetical protein	-	-		-	-	-
PROP_01140	-	ACT domain-containing protein	-	-		-	-	-
PROP_01145	-	Phenylacetate--CoA ligase family protein	-	-		-	-	-
PROP_01150	-	Phenylacetate-coenzyme A ligase	K01912	K01912,K14747,K21179		K01912	phenylacetate-CoA ligase [EC:6.2.1.30]	4e-127
PROP_01155	-	Pseudouridine synthase	K06177	K06177	K06177	K06177	tRNA pseudouridine32 synthase / 23S rRNA pseudouridine746 synthase [EC:5.4.99.28 5.4.99.29]	1.7e-81
PROP_01160	-	GTP cyclohydrolase 1	K01495	K01495	K01495	K01495	GTP cyclohydrolase IA [EC:3.5.4.16]	1.6e-45
PROP_01165	-	2-nitropropane dioxygenase	K00459	-	K00459	-	-	-
PROP_01170	-	hypothetical protein	-	-		-	-	-
PROP_01175	-	Ribosomal RNA large subunit methyltransferase J	K07115	K07115	K07115	K07115	23S rRNA (adenine2030-N6)-methyltransferase [EC:2.1.1.266]	2e-130
PROP_01180	-	MazG nucleotide pyrophosphohydrolase	K16904	K16904		K16904	dCTP diphosphatase [EC:3.6.1.12]	1.9e-39
PROP_01185	-	hypothetical protein	K01644	K01644	K01644	K01644	citrate lyase subunit beta / citryl-CoA lyase [EC:4.1.3.34]	1e-48
PROP_01190	-	Malate dehydrogenase	K00024	K00024	K00024	K00024	malate dehydrogenase [EC:1.1.1.37]	1.9e-113
PROP_01195	-	HTH gntR-type domain-containing protein	K03710	K03710	K03710	K03710	GntR family transcriptional regulator	2.5e-76
PROP_01200	-	IS4 family transposase	-	-		-	-	-
PROP_01205	-	FAD assembly factor SdhE	K09159	K09159	K09159	K09159	antitoxin CptB	1.3e-24
PROP_01210	-	citrate synthase	K01647	K01647	K01647	K01647	citrate synthase [EC:2.3.3.1]	8.1e-131
PROP_01215	-	2-oxoglutarate dehydrogenase E1 component	K00164	K00164	K00164	K00164	2-oxoglutarate dehydrogenase E1 component [EC:1.2.4.2]	0
PROP_01220	-	Dihydrolipoyllysine-residue succinyltransferase component of 2-oxoglutarate dehydrogenase complex	K00658	K00658	K00658	K00658	2-oxoglutarate dehydrogenase E2 component (dihydrolipoamide succinyltransferase) [EC:2.3.1.61]	4.3e-189
PROP_01225	-	Dihydrolipoyl dehydrogenase	K00382	K00382	K00382	K00382	dihydrolipoyl dehydrogenase [EC:1.8.1.4]	6.7e-194
PROP_01230	-	3-dehydroquinate dehydratase	K03786	K03786	K03786	K03786	3-dehydroquinate dehydratase II [EC:4.2.1.10]	2e-72
PROP_01235	Pseudogene candidate. Reason(s):ORF is 34.1%25 of the average length of hits to this gene.	hypothetical protein	-	-		-	-	-
PROP_01240	-	RDD family protein	-	-		-	-	-
PROP_01245	-	Transmembrane protein	-	-		-	-	-
PROP_01250	-	DUF58 domain-containing protein	-	-		-	-	-
PROP_01255	-	MoxR family ATPase	K03924	K03924		K03924	MoxR-like ATPase [EC:3.6.3.-]	1.8e-31
PROP_01260	-	MoxR family ATPase	K03924	K03924	K03924	K03924	MoxR-like ATPase [EC:3.6.3.-]	3.8e-87
PROP_01265	-	hypothetical protein	-	-		-	-	-
PROP_01270	Pseudogene candidate. Reason(s):ORF is 24.9%25 of the average length of hits to this gene.	hypothetical protein	-	-		-	-	-
PROP_01275	-	non-specific serine/threonine protein kinase	K12132	K12132	K12132	K12132	eukaryotic-like serine/threonine-protein kinase [EC:2.7.11.1]	1.8e-87
PROP_01280	-	Protein GrpE	K03687	K03687	K03687	K03687	molecular chaperone GrpE	2.7e-56
PROP_01285	-	molecular chaperone DnaK	K04043	K04043	K04043	K04043	molecular chaperone DnaK	7.9e-293
PROP_01290	-	Chaperone protein DnaJ	K03686	K03686	K03686	K03686	molecular chaperone DnaJ	5.3e-161
PROP_01295	-	Xylose isomerase-like TIM barrel domain-containing protein	-	-		-	-	-
PROP_01300	-	NADH:ubiquinone reductase (Na(+)-transporting) subunit F	K00351	K00351,K21320		K00351	Na+-transporting NADH:ubiquinone oxidoreductase subunit F [EC:7.2.1.1]	2.2e-91
PROP_01305	-	Uroporphyrinogen decarboxylase (URO-D) domain-containing protein	K01599	-	K01599	-	-	-
PROP_01310	-	L-fucose isomerase	K01818	K01818	K01818	K01818	L-fucose/D-arabinose isomerase [EC:5.3.1.25 5.3.1.3]	6.7e-265
PROP_01315	-	YhcH/YjgK/YiaL family protein	K19334	K19334		K19334	biofilm protein TabA	1.7e-38
PROP_01320	-	DNA helicase	K03654	K03654	K03654	K03654	ATP-dependent DNA helicase RecQ [EC:5.6.2.4]	3.4e-242
PROP_01325	-	Medium-chain-fatty-acid--CoA ligase AlkK	K16116	K16116		-	-	-
PROP_01330	-	hypothetical protein	-	-		-	-	-
PROP_01335	-	4-diphosphocytidyl-2-C-methyl-D-erythritol kinase	K00919	K00919	K00919	K00919	4-diphosphocytidyl-2-C-methyl-D-erythritol kinase [EC:2.7.1.148]	2.4e-93
PROP_01340	-	Outer-membrane lipoprotein LolB	K02494	K02494	K02494	K02494	outer membrane lipoprotein LolB	3.9e-48
PROP_01345	-	Beta-barrel assembly-enhancing protease	-	-		-	-	-
PROP_01350	-	Formamidopyrimidine-DNA glycosylase	K10563	K10563	K10563	K10563	formamidopyrimidine-DNA glycosylase [EC:3.2.2.23 4.2.99.18]	4.5e-100
PROP_01355	Pseudogene candidate. Reason(s):ORF is 34.9%25 of the average length of hits to this gene.	hypothetical protein	-	-		-	-	-
PROP_01360	-	Ribosomal RNA small subunit methyltransferase E	K09761	K09761	K09761	K09761	16S rRNA (uracil1498-N3)-methyltransferase [EC:2.1.1.193]	5e-76
PROP_01365	-	Polyphosphate:AMP phosphotransferase	K23753	K23753	K23753	K23753	AMP-polyphosphate phosphotransferase [EC:2.7.4.33]	2.4e-225
PROP_01370	-	Amino-acid acetyltransferase	K14682	K14682	K14682	K14682	amino-acid N-acetyltransferase [EC:2.3.1.1]	3.2e-176
PROP_01375	-	oxidative damage protection protein	-	-		-	-	-
PROP_01380	-	Lysine transporter LysE	K05835	K05835	K05835	K05835	threonine efflux protein	1.3e-68
PROP_01385	-	Cold-shock DNA-binding domain	-	-		-	-	-
PROP_01390	-	histidine kinase	K07638	K07638		K07638	two-component system, OmpR family, osmolarity sensor histidine kinase EnvZ [EC:2.7.13.3]	2.2e-105
PROP_01395	-	Two component transcriptional regulator, winged helix family	K02483	K02483	K02483	K02483	two-component system, OmpR family, response regulator	1.3e-79
PROP_01400	-	hypothetical protein	-	-		-	-	-
PROP_01405	-	hypothetical protein	-	-		-	-	-
PROP_01410	-	IS4 family transposase	-	-		-	-	-
PROP_01415	-	hypothetical protein	-	-		-	-	-
PROP_01420	-	Vat family streptogramin A O-acetyltransferase	K18234	K18234	K18234	K18234	virginiamycin A acetyltransferase [EC:2.3.1.-]	1.1e-88
PROP_01425	Pseudogene candidate. Reason(s):ORF is 51.5%25 of the average length of hits to this gene.	hypothetical protein	-	-		-	-	-
PROP_01430	Pseudogene candidate. Reason(s):ORF is 42.6%25 of the average length of hits to this gene.	hypothetical protein	-	-		-	-	-
PROP_01435	-	TetR/AcrR family transcriptional regulator	-	-		-	-	-
PROP_01440	-	hypothetical protein	-	-		-	-	-
PROP_01445	Pseudogene candidate. Reason(s):ORF is 52.8%25 of the average length of hits to this gene.	Acriflavin resistance protein	-	-		-	-	-
PROP_01450	-	IS4 family transposase	-	-		-	-	-
PROP_01455	-	cytidylate kinase-like family protein	-	-		-	-	-
PROP_01460	-	hypothetical protein	-	-	-	-	-	-
PROP_01465	-	Putative ABC transporter ATP-binding protein YheS	K06158	K06158,K15558,K20386	K06158	K06158	ATP-binding cassette, subfamily F, member 3	6.5e-218
PROP_01470	-	Formyltetrahydrofolate deformylase	K01433	K01433	K01433	K01433	formyltetrahydrofolate deformylase [EC:3.5.1.10]	8.6e-138
PROP_01475	-	bifunctional phosphoserine phosphatase/homoserine phosphotransferase ThrH	K02203	K02203	K02203	K02203	phosphoserine / homoserine phosphotransferase [EC:3.1.3.3 2.7.1.39]	3.2e-98
PROP_01480	-	hypothetical protein	-	-		-	-	-
PROP_01485	-	Divalent metal cation transporter MntH	-	-		-	-	-
PROP_01490	-	TonB C-terminal domain-containing protein	K03832	K03832	K03832	K03832	periplasmic protein TonB	1.1e-11
PROP_01495	-	Acyltransferase	-	-		-	-	-
PROP_01500	-	ABC-F family ATPase	K06158	K06158,K15558,K20386		K06158	ATP-binding cassette, subfamily F, member 3	1.6e-169
PROP_01505	-	diguanylate cyclase	-	-		-	-	-
PROP_01510	-	alkyl hydroperoxide reductase subunit C	K24119	K24119	K24119	K24119	NADH-dependent peroxiredoxin subunit C [EC:1.11.1.26]	1.8e-107
PROP_01515	-	NADH dehydrogenase	K03387	K03387	K03387	K03387	NADH-dependent peroxiredoxin subunit F [EC:1.8.1.-]	3.5e-267
PROP_01520	-	DNA-binding transcriptional regulator, LysR family	-	-		-	-	-
PROP_01525	-	Sulfate exporter family transporter	-	-		-	-	-
PROP_01530	-	DNA-binding response regulator	K02483	-	K02483	-	-	-
PROP_01535	-	hypothetical protein	-	-		-	-	-
PROP_01540	-	hypothetical protein	-	-		-	-	-
PROP_01545	Pseudogene candidate. Reason(s):ORF is 14.3%25 of the average length of hits to this gene.	hypothetical protein	-	-		-	-	-
PROP_01550	-	putative D-serine dehydratase	K01753	K01753	K01753	K01753	D-serine dehydratase [EC:4.3.1.18]	1.1e-177
PROP_01555	-	hypothetical protein	-	-		-	-	-
PROP_01560	-	hypothetical protein	-	-	-	-	-	-
PROP_01565	-	hypothetical protein	K03924	K03924	K03924	K03924	MoxR-like ATPase [EC:3.6.3.-]	8.2e-128
PROP_01570	-	DUF58 domain-containing protein	-	-		-	-	-
PROP_01575	-	hypothetical protein	-	-	-	-	-	-
PROP_01580	-	hypothetical protein	-	-	-	-	-	-
PROP_01585	Pseudogene candidate. Reason(s):ORF is 24.8%25 of the average length of hits to this gene.	IS701 family transposase	-	-		-	-	-
PROP_01590	-	IS4 family transposase	-	-		-	-	-
PROP_01595	Pseudogene candidate. Reason(s):ORF is 62.6%25 of the average length of hits to this gene.	hypothetical protein	-	-		-	-	-
PROP_01600	-	Acetyl-CoA carboxylase biotin carboxyl carrier protein subunit	-	-		-	-	-
PROP_01605	-	Carboxyl transferase	K01604	-	K01604	-	-	-
PROP_01610	-	hypothetical protein	-	-		-	-	-
PROP_01615	-	Gpr_2 protein	K23107	K23107		K23107	1-deoxyxylulose-5-phosphate synthase [EC:1.1.-.-]	2.3e-110
PROP_01620	-	hypothetical protein	-	-	-	-	-	-
PROP_01625	-	Sugar kinase	K21621	-	K21621	-	-	-
PROP_01630	-	IS4 family transposase	-	-		-	-	-
PROP_01635	-	Adenylate/guanylate cyclase domain-containing protein	K01768	-	K01768	-	-	-
PROP_01640	-	tRNA-cytidine(32) 2-sulfurtransferase	K14058	K14058	K14058	K14058	tRNA 2-thiocytidine biosynthesis protein TtcA	2.9e-150
PROP_01645	-	Pteridine reductase	K03793	K03793,K14373,K14746,K18535,K19960,K23738	K03793	K03793	pteridine reductase [EC:1.5.1.33]	7.6e-110
PROP_01650	-	ParB/Sulfiredoxin domain-containing protein	-	-	-	-	-	-
PROP_01655	-	Methyl-accepting chemotaxis sensory transducer with Cache sensor	K03406	K03406,K10961	K03406	K03406	methyl-accepting chemotaxis protein	2.3e-85
PROP_01660	-	Potassium channel HX13_20290	K24915	K24915	K24915	K24915	TMEM175 potassium channel family protein	7.3e-52
PROP_01665	-	Copper resistance protein D domain-containing protein	-	-		-	-	-
PROP_01670	-	Methyl-accepting chemotaxis protein	K03406	K03406,K10961	K03406	K03406	methyl-accepting chemotaxis protein	2.6e-82
PROP_01675	-	Peptide methionine sulfoxide reductase MsrA	K07304	K07304	K07304	K07304	peptide-methionine (S)-S-oxide reductase [EC:1.8.4.11]	6.3e-76
PROP_01680	-	hypothetical protein	-	-		-	-	-
PROP_01685	-	hypothetical protein	-	-		-	-	-
PROP_01690	-	Cytochrome b561 bacterial/Ni-hydrogenase domain-containing protein	-	-		-	-	-
PROP_01695	-	RNA polymerase sigma factor	-	-		-	-	-
PROP_01700	-	Transmembrane protein	-	-		-	-	-
PROP_01705	-	Sugar ABC transporter substrate-binding protein	K10439	K10439	K10439	K10439	ribose transport system substrate-binding protein	1.7e-79
PROP_01710	Pseudogene candidate. Reason(s):ORF is 19.5%25 of the average length of hits to this gene.	hypothetical protein	-	-	-	-	-	-
PROP_01715	Pseudogene candidate. Reason(s):ORF is 48.8%25 of the average length of hits to this gene.	hypothetical protein	-	-	-	-	-	-
PROP_01720	Pseudogene candidate. Reason(s):ORF is 9.7%25 of the average length of hits to this gene.	hypothetical protein	-	-		-	-	-
PROP_01725	Pseudogene candidate. Reason(s):ORF is 10.2%25 of the average length of hits to this gene.	hypothetical protein	-	-		-	-	-
PROP_01730	-	Small ribosomal subunit protein uS15	K02956	K02956	K02956	K02956	small subunit ribosomal protein S15	1.2e-12
PROP_01735	-	hypothetical protein	-	-		-	-	-
PROP_01740	Pseudogene candidate. Reason(s):ORF is 41.5%25 of the average length of hits to this gene.	hypothetical protein	-	-		-	-	-
PROP_01745	-	Metal ABC transporter permease	K02075	-	K02075	-	-	-
PROP_01750	-	ABC transporter domain-containing protein	K02074	K02074,K15558,K20386	K02074	K02074	zinc/manganese transport system ATP-binding protein	4.2e-96
PROP_01755	-	hypothetical protein	-	-		-	-	-
PROP_01760	-	hypothetical protein	-	-		-	-	-
PROP_01765	Pseudogene candidate. Reason(s):ORF is 19.3%25 of the average length of hits to this gene.	hypothetical protein	-	-		-	-	-
PROP_01770	-	PilZ domain-containing protein	-	-	-	-	-	-
PROP_01775	-	tRNA adenosine(34) deaminase TadA	K11991	K11991	K11991	K11991	tRNA(adenine34) deaminase [EC:3.5.4.33]	1.4e-77
PROP_01780	-	L,D-transpeptidase catalytic domain-containing protein	-	-		-	-	-
PROP_01785	-	hypothetical protein	-	-		-	-	-
PROP_01790	-	Transposase IS701-like DDE domain-containing protein	-	-		-	-	-
PROP_01795	Pseudogene candidate. Reason(s):ORF is 49.6%25 of the average length of hits to this gene.	GTPase	-	-		-	-	-
PROP_01800	-	DUF423 domain-containing protein	-	-		-	-	-
PROP_01805	-	HTH lysR-type domain-containing protein	-	-		-	-	-
PROP_01810	-	Pyrroline-5-carboxylate reductase	K06988	K06988	K06988	K06988	8-hydroxy-5-deazaflavin:NADPH oxidoreductase [EC:1.5.1.40]	3.1e-57
PROP_01815	-	Ppx/GppA phosphatase	-	-		-	-	-
PROP_01820	-	Ferredoxin	-	-		-	-	-
PROP_01825	-	Phosphopantetheine adenylyltransferase	K00954	K00954	K00954	K00954	pantetheine-phosphate adenylyltransferase [EC:2.7.7.3]	2.4e-76
PROP_01830	-	Ribosomal RNA small subunit methyltransferase D	K08316	K08316	K08316	K08316	16S rRNA (guanine966-N2)-methyltransferase [EC:2.1.1.171]	2.1e-67
PROP_01835	-	Insulinase family protein	K07263	K07263	K07263	K07263	zinc protease [EC:3.4.24.-]	8.2e-73
PROP_01840	-	hypothetical protein	-	-	-	-	-	-
PROP_01845	-	EamA domain-containing protein	-	-		-	-	-
PROP_01850	-	N-acetylmuramoyl-L-alanine amidase domain-containing protein	K11066	K11066	K11066	K11066	N-acetylmuramoyl-L-alanine amidase [EC:3.5.1.28]	1.9e-80
PROP_01855	-	hypothetical protein	-	-	-	-	-	-
PROP_01860	-	Autoinducer 2-binding protein LsrB	K10559	K10559	K10559	K10559	rhamnose transport system substrate-binding protein	7e-125
PROP_01865	-	L-rhamnose isomerase	K01813	K01813	K01813	K01813	L-rhamnose isomerase [EC:5.3.1.14]	3.4e-212
PROP_01870	-	L-fuculokinase	K00848	K00848	K00848	K00848	rhamnulokinase [EC:2.7.1.5]	5.3e-197
PROP_01875	-	hypothetical protein	-	-	-	-	-	-
PROP_01880	-	3-oxoacyl-[acyl-carrier-protein] reductase FabG	K15869,K19960	K15869,K19960		-	-	-
PROP_01885	-	Thiol:disulfide interchange protein	K03673	K03673	K03673	K03673	protein dithiol oxidoreductase (disulfide-forming) [EC:1.8.4.15]	2.3e-72
PROP_01890	-	IS4 family transposase	-	-		-	-	-
PROP_01895	-	SPOR domain-containing protein	-	-		-	-	-
PROP_01900	-	Arginine--tRNA ligase	K01887	K01887	K01887	K01887	arginyl-tRNA synthetase [EC:6.1.1.19]	2.7e-130
PROP_01905	-	IS4 family transposase	-	-		-	-	-
PROP_01910	-	Beta-glucosidase	K05350	-	K05350	-	-	-
PROP_01915	-	Glycosyl hydrolase family 13 catalytic domain-containing protein	K01187	K01187	K01187	K01187	alpha-glucosidase [EC:3.2.1.20]	1.3e-109
PROP_01920	-	Endonuclease/exonuclease/phosphatase domain-containing protein	-	-		-	-	-
PROP_01925	-	Glutamyl-Q tRNA(Asp) synthetase	K01894	K01894	K01894	K01894	glutamyl-Q tRNA(Asp) synthetase [EC:6.1.1.-]	4.1e-109
PROP_01930	-	redox-regulated ATPase YchF	K06942	K06942	K06942	K06942	ribosome-binding ATPase	7.3e-147
PROP_01935	-	Peptidyl-tRNA hydrolase	K01056	K01056	K01056	K01056	peptidyl-tRNA hydrolase, PTH1 family [EC:3.1.1.29]	4e-75
PROP_01940	-	Large ribosomal subunit protein bL25	K02897	K02897	K02897	K02897	large subunit ribosomal protein L25	6.8e-63
PROP_01945	-	Ribose-phosphate pyrophosphokinase	K00948	K00948	K00948	K00948	ribose-phosphate pyrophosphokinase [EC:2.7.6.1]	1.4e-142
PROP_01960	-	hypothetical protein	-	-	-	-	-	-
PROP_01965	-	hypothetical protein	-	-		-	-	-
PROP_01970	-	hypothetical protein	-	-		-	-	-
PROP_01975	-	DNA polymerase I	K02335	K02335	K02335	K02335	DNA polymerase I [EC:2.7.7.7]	0
PROP_01980	-	Cytokinin riboside 5'-monophosphate phosphoribohydrolase	-	-		-	-	-
PROP_01985	-	DUF2782 domain-containing protein	-	-		-	-	-
PROP_01990	-	Transmembrane protein	-	-		-	-	-
PROP_01995	-	Transmembrane protein	-	-		-	-	-
PROP_02000	-	putative nicotinate-nucleotide adenylyltransferase	K00969	K00969	K00969	K00969	nicotinate-nucleotide adenylyltransferase [EC:2.7.7.18]	1.6e-64
PROP_02005	-	Ribosomal silencing factor RsfS	K09710	K09710	K09710	K09710	ribosome-associated protein	7.7e-55
PROP_02010	-	Ribosomal RNA large subunit methyltransferase H	K00783	K00783	K00783	K00783	23S rRNA (pseudouridine1915-N3)-methyltransferase [EC:2.1.1.177]	1.4e-52
PROP_02015	-	dTTP/UTP pyrophosphatase	K06287	K06287	K06287	K06287	nucleoside triphosphate pyrophosphatase [EC:3.6.1.-]	1.3e-74
PROP_02020	-	IS4 family transposase	-	-		-	-	-
PROP_02025	Pseudogene candidate. Reason(s):ORF is 37.9%25 of the average length of hits to this gene.	Alpha-glucoside transport ATP-binding protein AglK	K15558	K15558		-	-	-
PROP_02030	-	Transposase IS701-like DDE domain-containing protein	-	-		-	-	-
PROP_02035	-	Catabolite control protein A	K02529	K02529		K02529	LacI family transcriptional regulator, galactose operon repressor	1.1e-97
PROP_02040	-	Cupin domain protein	-	-		-	-	-
PROP_02045	-	GAF domain-containing protein	-	-	-	-	-	-
PROP_02050	-	Sodium/calcium exchanger membrane region	-	-		-	-	-
PROP_02055	-	Potassium ABC transporter ATPase	-	-	-	-	-	-
PROP_02060	-	K(+)-transporting ATPase subunit F	K01545	K01545		K01545	potassium-transporting ATPase KdpF subunit	1.1e-07
PROP_02065	-	Potassium-transporting ATPase potassium-binding subunit	K01546	K01546	K01546	K01546	potassium-transporting ATPase potassium-binding subunit	3.5e-274
PROP_02070	-	IS4 family transposase	-	-		-	-	-
PROP_02075	Pseudogene candidate. Reason(s):ORF is 53.2%25 of the average length of hits to this gene.	hypothetical protein	K07482	K07482	K07482	K07482	transposase, IS30 family	1e-36
PROP_02080	-	Cytochrome c domain-containing protein	-	-		-	-	-
PROP_02085	-	p-hydroxyphenylacetate 3-hydroxylase, reductase component	K14482,K20146	K14482,K20146		-	-	-
PROP_02090	-	hypothetical protein	-	-	-	-	-	-
PROP_02095	-	Adenine DNA glycosylase	K03575	K03575	K03575	K03575	A/G-specific adenine glycosylase [EC:3.2.2.31]	7.3e-124
PROP_02100	-	Response regulatory domain-containing protein	-	-		-	-	-
PROP_02105	-	tRNA uridine 5-carboxymethylaminomethyl modification enzyme MnmG	K03495	K03495	K03495	K03495	tRNA uridine 5-carboxymethylaminomethyl modification enzyme	2.3e-294
PROP_02110	-	Ribosomal RNA small subunit methyltransferase G	K03501	K03501	K03501	K03501	16S rRNA (guanine527-N7)-methyltransferase [EC:2.1.1.170]	1.7e-66
PROP_02115	-	AAA family ATPase	K03496	K03496	K03496	K03496	chromosome partitioning protein	2.1e-93
PROP_02120	-	ParB/RepB/Spo0J family partition protein	K03497	K03497	K03497	K03497	ParB family transcriptional regulator, chromosome partitioning protein	7.2e-74
PROP_02125	-	F0F1 ATP synthase subunit I	K02116	-	K02116	-	-	-
PROP_02130	-	ATP synthase subunit a	K02108	K02108	K02108	K02108	F-type H+-transporting ATPase subunit a	2.2e-56
PROP_02135	-	F0F1 ATP synthase subunit C	K02110	K02110	K02110	K02110	F-type H+-transporting ATPase subunit c	1.5e-20
PROP_02140	Pseudogene candidate. Reason(s):ORF is 53.1%25 of the average length of hits to this gene.	hypothetical protein	-	-		-	-	-
PROP_02145	-	KDP operon transcriptional regulatory protein KdpE	K07667	K07667	K07667	K07667	two-component system, OmpR family, KDP operon response regulator KdpE	1.2e-106
PROP_02150	-	putative potassium transport system protein Kup	K03549	K03549	K03549	K03549	KUP system potassium uptake protein	2.2e-222
PROP_02155	-	EamA domain-containing protein	-	-		-	-	-
PROP_02160	-	Glucosamine-6-phosphate deaminase	K02564	K02564	K02564	K02564	glucosamine-6-phosphate deaminase [EC:3.5.99.6]	6.2e-109
PROP_02165	-	N-acetylglucosamine-6-phosphate deacetylase	K01443	K01443	K01443	K01443	N-acetylglucosamine-6-phosphate deacetylase [EC:3.5.1.25]	1.8e-117
PROP_02170	Pseudogene candidate. Reason(s):ORF is 32.8%25 of the average length of hits to this gene.	hypothetical protein	-	-		-	-	-
PROP_02175	-	IS4 family transposase	-	-		-	-	-
PROP_02180	Pseudogene candidate. Reason(s):ORF is 28.4%25 of the average length of hits to this gene.	hypothetical protein	-	-		-	-	-
PROP_02185	-	IS4 family transposase	-	-		-	-	-
PROP_02190	-	HTH-type transcriptional regulator PgrR	-	-		-	-	-
PROP_02195	-	Pyridoxine 4-dehydrogenase	K05275	K05275	K05275	K05275	pyridoxine 4-dehydrogenase [EC:1.1.1.65]	4.3e-106
PROP_02200	-	Transport permease protein	K01992	-	K01992	-	-	-
PROP_02205	-	ABC transporter domain-containing protein	K01990	K01990,K15558,K20386	K01990	K01990	ABC-2 type transport system ATP-binding protein	1.2e-85
PROP_02210	-	argininosuccinate synthase	K01940	K01940	K01940	K01940	argininosuccinate synthase [EC:6.3.4.5]	1.2e-105
PROP_02215	-	Methyl-accepting transducer domain-containing protein	K03406	K03406,K10961		K03406	methyl-accepting chemotaxis protein	3.8e-43
PROP_02220	-	Flavin reductase like domain-containing protein	-	-		-	-	-
PROP_02225	Pseudogene candidate. Reason(s):ORF is 45.0%25 of the average length of hits to this gene.	hypothetical protein	-	-		-	-	-
PROP_02230	-	IS4 family transposase	-	-		-	-	-
PROP_02235	Pseudogene candidate. Reason(s):ORF is 32.8%25 of the average length of hits to this gene.	hypothetical protein	-	-		-	-	-
PROP_02240	-	IS1182 family transposase	-	-		-	-	-
PROP_02245	Pseudogene candidate. Reason(s):ORF is 27.2%25 of the average length of hits to this gene.	hypothetical protein	-	-		-	-	-
PROP_02250	-	Auxin efflux carrier	K24180	-	K24180	-	-	-
PROP_02255	Pseudogene candidate. Reason(s):ORF is 36.9%25 of the average length of hits to this gene.	EAL domain-containing protein	-	-		-	-	-
PROP_02260	-	Transposase IS701-like DDE domain-containing protein	-	-		-	-	-
PROP_02265	Pseudogene candidate. Reason(s):ORF is 42.9%25 of the average length of hits to this gene.	Melibiase family protein	K07407	K07407		K07407	alpha-galactosidase [EC:3.2.1.22]	8.4e-23
PROP_02270	-	L-asparaginase/archaeal Glu-tRNAGln amidotransferase subunit D	K01424	K01424	K01424	K01424	L-asparaginase [EC:3.5.1.1]	7.1e-32
PROP_02275	-	Flagellar assembly factor FliW	K13626	K13626	K13626	K13626	flagellar assembly factor FliW	8.7e-39
PROP_02280	-	putative protein HI_0568	K06959	K06959	K06959	K06959	protein Tex	0
PROP_02285	-	SDR family oxidoreductase	K05886	K15869	K05886	-	-	-
PROP_02290	-	Do family serine endopeptidase	K04771	-	K04771	-	-	-
PROP_02295	-	ArsC family reductase	-	-		-	-	-
PROP_02300	-	Putative disulfide bond chaperone	K04083	K04083	K04083	K04083	molecular chaperone Hsp33	4.7e-75
PROP_02305	Pseudogene candidate. Reason(s):ORF is 62.5%25 of the average length of hits to this gene.	hypothetical protein	-	-	-	-	-	-
PROP_02310	-	Transposase IS701-like DDE domain-containing protein	-	-		-	-	-
PROP_02315	-	DUF748 domain-containing protein	-	-		-	-	-
PROP_02320	-	Diguanylate cyclase (GGDEF) domain	-	-		-	-	-
PROP_02325	-	Response regulatory domain-containing protein	K03413	K03413	K03413	K03413	two-component system, chemotaxis family, chemotaxis protein CheY	2.1e-39
PROP_02330	-	Hydroxyacylglutathione hydrolase	K01069	K01069	K01069	K01069	hydroxyacylglutathione hydrolase [EC:3.1.2.6]	5.8e-84
PROP_02335	-	Methyltransferase type 11	-	-		-	-	-
PROP_02340	-	Ribonuclease H	K03469	K03469	K03469	K03469	ribonuclease HI [EC:3.1.26.4]	1.6e-64
PROP_02345	-	DNA polymerase III subunit epsilon	K02342	K02342,K09951	K02342	K02342,K09951	DNA polymerase III subunit epsilon [EC:2.7.7.7],CRISPR-associated protein Cas2	5.1e-57,2e-18
PROP_02350	-	Radical SAM core domain-containing protein	-	-		-	-	-
PROP_02355	-	tRNA pseudouridine synthase B	K03177	K03177	K03177	K03177	tRNA pseudouridine55 synthase [EC:5.4.99.25]	5.7e-114
PROP_02360	-	Ribosome-binding factor A	K02834	K02834	K02834	K02834	ribosome-binding factor A	9.3e-47
PROP_02365	-	Translation initiation factor IF-2	K02519	K02519	K02519	K02519	translation initiation factor IF-2	2.2e-299
PROP_02370	-	Transcription termination/antitermination protein NusA	K02600	K02600	K02600	K02600	transcription termination/antitermination protein NusA	7.3e-145
PROP_02375	-	Ribosome maturation factor RimP	K09748	K09748	K09748	K09748	ribosome maturation factor RimP	6.8e-51
PROP_02380	-	Pseudouridine synthase	K06178	K06178	K06178	K06178	23S rRNA pseudouridine2605 synthase [EC:5.4.99.22]	7.9e-107
PROP_02385	-	SMC-Scp complex subunit ScpB	K06024	K06024	K06024	K06024	segregation and condensation protein B	1.5e-69
PROP_02390	-	Segregation and condensation protein A	K05896	K05896	K05896	K05896	segregation and condensation protein A	2.8e-77
PROP_02395	-	Tryptophan--tRNA ligase	K01867	K01867	K01867	K01867	tryptophanyl-tRNA synthetase [EC:6.1.1.2]	2.7e-102
PROP_02400	-	Peptidase M50 domain-containing protein	-	-		-	-	-
PROP_02405	-	putative protein HI_1198	K07566	K07566		K07566	L-threonylcarbamoyladenylate synthase [EC:2.7.7.87]	3.9e-39
PROP_02410	-	Polymerase/histidinol phosphatase N-terminal domain-containing protein	K07053	K07053	K07053	K07053	3',5'-nucleoside bisphosphate phosphatase [EC:3.1.3.97]	2.4e-87
PROP_02415	-	IS4 family transposase	-	-		-	-	-
PROP_02420	-	hypothetical protein	-	-		-	-	-
PROP_02425	Pseudogene candidate. Reason(s):ORF is 63.3%25 of the average length of hits to this gene.	hypothetical protein	-	-		-	-	-
PROP_02430	Pseudogene candidate. Reason(s):ORF is 25.8%25 of the average length of hits to this gene.	hypothetical protein	-	-		-	-	-
PROP_02435	-	IS1182 family transposase	-	-		-	-	-
PROP_02440	Pseudogene candidate. Reason(s):ORF is 39.2%25 of the average length of hits to this gene.	N-acetylglucosamine-specific IIA component	-	-		-	-	-
PROP_02445	Pseudogene candidate. Reason(s):ORF is 38.3%25 of the average length of hits to this gene.	hypothetical protein	-	-		-	-	-
PROP_02450	-	hypothetical protein	K02761	K02761		K02761	cellobiose PTS system EIIC component	4.8e-95
PROP_02455	-	General stress protein 18	-	-		-	-	-
PROP_02460	-	hypothetical protein	-	-	-	-	-	-
PROP_02465	-	Response regulator receiver protein	K03413	-	K03413	-	-	-
PROP_02470	-	sensor domain-containing diguanylate cyclase	-	-		-	-	-
PROP_02475	-	Peptidyl-prolyl cis-trans isomerase	K03772	K01802	K03772	K01802	peptidylprolyl isomerase [EC:5.2.1.8]	6.3e-34
PROP_02480	-	Ribosomal RNA large subunit methyltransferase F	K06970	K06970	K06970	K06970	23S rRNA (adenine1618-N6)-methyltransferase [EC:2.1.1.181]	1.4e-147
PROP_02485	-	BioF2-like acetyltransferase domain-containing protein	K09919	K09919	K09919	K09919	uncharacterized protein	2e-135
PROP_02490	-	DUF480 domain-containing protein	K09915	K09915	K09915	K09915	uncharacterized protein	1.2e-84
PROP_02495	-	DUF4124 domain-containing protein	-	-		-	-	-
PROP_02500	-	DUF4123 domain-containing protein	-	-	-	-	-	-
PROP_02505	-	Ferrous iron transport protein B	K04759	K04759	K04759	K04759	ferrous iron transport protein B	8.7e-122
PROP_02510	-	hypothetical protein	K13283	K13283		K13283	ferrous-iron efflux pump FieF	5.7e-67
PROP_02515	-	hypothetical protein	K03832	K03832		K03832	periplasmic protein TonB	1.2e-19
PROP_02520	-	Nudix hydrolase domain-containing protein	K18453	-		K18453	ADP-ribose/FAD diphosphatase [EC:3.6.1.13 3.6.1.18]	2.4e-68
PROP_02525	-	Flagellar motor stator protein MotA	K02556	K02556	K02556	K02556	chemotaxis protein MotA	5.9e-64
PROP_02530	-	Flagellar motor protein MotB	K02557	K02557	K02557	K02557	chemotaxis protein MotB	9.9e-76
PROP_02535	Pseudogene candidate. Reason(s):ORF is 56.1%25 of the average length of hits to this gene.	hypothetical protein	K00575	-	K00575	-	-	-
PROP_02540	-	IS4 family transposase	-	-		-	-	-
PROP_02545	-	hypothetical protein	-	-		-	-	-
PROP_02550	Pseudogene candidate. Reason(s):ORF is 175.4%25 of the average length of hits to this gene.	hypothetical protein	-	-		-	-	-
PROP_02555	-	Transposase IS701-like DDE domain-containing protein	-	-		-	-	-
PROP_02560	-	Glutathione S-transferase	K00799	K00799		K00799	glutathione S-transferase [EC:2.5.1.18]	8e-21
PROP_02565	-	IS4 family transposase	-	-		-	-	-
PROP_02570	-	RNA polymerase subunit sigma-24	K03088	-	K03088	-	-	-
PROP_02575	-	NAD(P)-binding domain-containing protein	-	-		-	-	-
PROP_02580	-	HTH lysR-type domain-containing protein	-	-		-	-	-
PROP_02585	-	hypothetical protein	-	-	-	-	-	-
PROP_02590	-	hypothetical protein	-	-	-	-	-	-
PROP_02595	-	RND family drug transporter	K18901	K03585,K18901	K18901	K18901,K03585	membrane fusion protein, multidrug efflux system,membrane fusion protein, multidrug efflux system	2.8e-170,1.3e-98
PROP_02600	-	Alpha/beta hydrolase fold-3 domain-containing protein	-	-		-	-	-
PROP_02605	Pseudogene candidate. Reason(s):ORF is 17.0%25 of the average length of hits to this gene.	hypothetical protein	-	-		-	-	-
PROP_02610	-	HTH lysR-type domain-containing protein	K18900	K18900	K18900	K18900	LysR family transcriptional regulator, regulator for bpeEF and oprC	1e-111
PROP_02615	-	Redox-sensitive transcriptional activator SoxR	K13639	K13639	K13639	K13639	MerR family transcriptional regulator, redox-sensitive transcriptional activator SoxR	2.5e-82
PROP_02620	Pseudogene candidate. Reason(s):ORF is 27.4%25 of the average length of hits to this gene.	hypothetical protein	-	-		-	-	-
PROP_02625	-	Haloalkane dehalogenase	K01563	-	K01563	-	-	-
PROP_02630	Pseudogene candidate. Reason(s):ORF is 47.1%25 of the average length of hits to this gene.	hypothetical protein	-	-		-	-	-
PROP_02635	-	IS4 family transposase	-	-		-	-	-
PROP_02640	-	Glutathione S-transferase	K00799	K00799		K00799	glutathione S-transferase [EC:2.5.1.18]	8e-21
PROP_02645	-	IS4 family transposase	-	-		-	-	-
PROP_02650	Pseudogene candidate. Reason(s):ORF is 45.9%25 of the average length of hits to this gene.	hypothetical protein	-	-		-	-	-
PROP_02655	-	IS1182 family transposase	-	-		-	-	-
PROP_02660	-	hypothetical protein	-	-		-	-	-
PROP_02665	Pseudogene candidate. Reason(s):ORF is 26.6%25 of the average length of hits to this gene.	hypothetical protein	-	-	-	-	-	-
PROP_02670	-	Lipoyl synthase	K03644	K03644	K03644	K03644	lipoyl synthase [EC:2.8.1.8]	3.8e-154
PROP_02675	-	Octanoyltransferase	K03801	K03801	K03801	K03801	lipoyl(octanoyl) transferase [EC:2.3.1.181]	1.7e-81
PROP_02680	-	UPF0250 protein BP0104	K09158	K09158	K09158	K09158	uncharacterized protein	2.9e-37
PROP_02685	-	D-alanine aminotransferase	K00824	K00824	K00824	K00824	D-alanine transaminase [EC:2.6.1.21]	7.3e-121
PROP_02690	-	serine-type D-Ala-D-Ala carboxypeptidase	K07258	K07258	K07258	K07258	serine-type D-Ala-D-Ala carboxypeptidase (penicillin-binding protein 5/6) [EC:3.4.16.4]	4.7e-118
PROP_02695	-	hypothetical protein	-	-	-	-	-	-
PROP_02700	-	FtsX-like permease family protein	K02004	K02004	K02004	K02004	putative ABC transport system permease protein	5.4e-29
PROP_02705	-	MacB-like periplasmic core domain-containing protein	-	-		-	-	-
PROP_02710	-	hypothetical protein	-	-	-	-	-	-
PROP_02715	-	ABC transporter ATPase component	K02003	K02003,K15558,K20386	K02003	K02003	putative ABC transport system ATP-binding protein	2.2e-98
PROP_02720	-	Efflux transporter periplasmic adaptor subunit	K02005	K02005	K02005	K02005	HlyD family secretion protein	1e-97
PROP_02725	Pseudogene candidate. Reason(s):ORF is 27.0%25 of the average length of hits to this gene.	hypothetical protein	-	-		-	-	-
PROP_02730	-	DNA polymerase III subunit alpha	K02337	K02337	K02337	K02337	DNA polymerase III subunit alpha [EC:2.7.7.7]	0
PROP_02735	-	Glycine zipper	-	-		-	-	-
PROP_02740	-	Guanylate cyclase domain-containing protein	-	-		-	-	-
PROP_02745	Pseudogene candidate. Reason(s):ORF is 46.7%25 of the average length of hits to this gene.	HAMP domain-containing histidine kinase	-	-		-	-	-
PROP_02750	-	Transposase IS701-like DDE domain-containing protein	-	-		-	-	-
PROP_02755	-	IS4 family transposase	-	-		-	-	-
PROP_02760	-	hypothetical protein	-	-	-	-	-	-
PROP_02765	-	ChrR-like cupin domain-containing protein	-	-		-	-	-
PROP_02770	-	O-methyltransferase	-	-		-	-	-
PROP_02775	-	SGNH hydrolase-type esterase domain-containing protein	-	-		-	-	-
PROP_02780	-	IS4 family transposase	-	-		-	-	-
PROP_02785	-	hypothetical protein	-	-	-	-	-	-
PROP_02790	-	IS1182 family transposase	-	-		-	-	-
PROP_02795	Pseudogene candidate. Reason(s):ORF is 63.7%25 of the average length of hits to this gene.	hypothetical protein	-	-		-	-	-
PROP_02800	-	Broad specificity amino-acid racemase YgeA	K25316	K01779,K25316	K25316	K25316,K01779	amino-acid racemase [EC:5.1.1.10],aspartate racemase [EC:5.1.1.13]	1.1e-115,3.3e-71
PROP_02805	-	DUF1015 domain-containing protein	-	-		-	-	-
PROP_02810	-	Phospho-2-dehydro-3-deoxyheptonate aldolase	K01626	K01626	K01626	K01626	3-deoxy-7-phosphoheptulonate synthase [EC:2.5.1.54]	9.9e-77
PROP_02815	Pseudogene candidate. Reason(s):ORF is 5.1%25 of the average length of hits to this gene.	hypothetical protein	-	-		-	-	-
PROP_02820	Pseudogene candidate. Reason(s):ORF is 55.9%25 of the average length of hits to this gene.	hypothetical protein	K03723	K03723	K03723	K03723	transcription-repair coupling factor (superfamily II helicase) [EC:5.6.2.4]	3.6e-276
PROP_02825	Pseudogene candidate. Reason(s):ORF is 42.2%25 of the average length of hits to this gene.	hypothetical protein	-	-		-	-	-
PROP_02840	-	hypothetical protein	-	-	-	-	-	-
PROP_02845	-	cysteine synthase A	K01738	K01738	K01738	K01738	cysteine synthase [EC:2.5.1.47]	2.2e-153
PROP_02850	-	Serine acetyltransferase	K00640	K00640	K00640	K00640	serine O-acetyltransferase [EC:2.3.1.30]	8.8e-77
PROP_02855	-	Na(+)/H(+) antiporter NhaA	K03313	K03313	K03313	K03313	Na+:H+ antiporter, NhaA family	2e-119
PROP_02860	-	IS4 family transposase	-	-		-	-	-
PROP_02865	-	Fructose-1,6-bisphosphatase class 3	K04041	K04041	K04041	K04041	fructose-1,6-bisphosphatase III [EC:3.1.3.11]	1.1e-289
PROP_02870	Pseudogene candidate. Reason(s):ORF is 62.4%25 of the average length of hits to this gene.	hypothetical protein	K05596	K05596	K05596	K05596	LysR family transcriptional regulator, arginine and lysine transport system/DNA replication regulator	1.9e-59
PROP_02875	Pseudogene candidate. Reason(s):ORF is 38.3%25 of the average length of hits to this gene.	hypothetical protein	-	-		-	-	-
PROP_02880	-	hypothetical protein	-	-		-	-	-
PROP_02885	-	hypothetical protein	-	-		-	-	-
PROP_02890	-	IS4 family transposase	-	-		-	-	-
PROP_02895	-	KOW domain-containing protein	-	-	-	-	-	-
PROP_02900	-	Peptide chain release factor 2	K02836	K02836	K02836	K02836	peptide chain release factor 2	7.8e-155
PROP_02905	-	Lysine--tRNA ligase	K04567	K04567	K04567	K04567	lysyl-tRNA synthetase, class II [EC:6.1.1.6]	3.8e-222
PROP_02910	-	Solute-binding protein family 3/N-terminal domain-containing protein	K02030	K02030	K02030	K02030	polar amino acid transport system substrate-binding protein	2.1e-47
PROP_02915	Pseudogene candidate. Reason(s):ORF is 179.0%25 of the average length of hits to this gene.	hypothetical protein	K02028	K02029,K15558,K20386	K02028	K02029	polar amino acid transport system permease protein	3.7e-64
PROP_02920	-	Transposase IS701-like DDE domain-containing protein	-	-		-	-	-
PROP_02925	-	UPF0125 protein ebA2586	K09801	K09801	K09801	K09801	uncharacterized protein	4.7e-33
PROP_02930	-	Ion-translocating oxidoreductase complex subunit E	K03613	K03613	K03613	K03613	H+/Na+-translocating ferredoxin:NAD+ oxidoreductase subunit E	5e-88
PROP_02935	-	Ion-translocating oxidoreductase complex subunit G	K03612	K03612	K03612	K03612	H+/Na+-translocating ferredoxin:NAD+ oxidoreductase subunit G	1.1e-58
PROP_02940	-	Ion-translocating oxidoreductase complex subunit D	K03614	K03614	K03614	K03614	H+/Na+-translocating ferredoxin:NAD+ oxidoreductase subunit D [EC:7.1.1.11 7.2.1.2]	2.8e-120
PROP_02945	-	Ion-translocating oxidoreductase complex subunit C	K03615	K03615	K03615	K03615	H+/Na+-translocating ferredoxin:NAD+ oxidoreductase subunit C [EC:7.1.1.11 7.2.1.2]	7.9e-193
PROP_02950	-	Alanine dehydrogenase	K00259	K00259	K00259	K00259	alanine dehydrogenase [EC:1.4.1.1]	1.3e-165
PROP_02955	-	hypothetical protein	K01604	-	K01604	-	-	-
PROP_02960	-	hypothetical protein	-	-	-	-	-	-
PROP_02965	-	2-oxoglutarate carboxylase large subunit	K01960	-	K01960	-	-	-
PROP_02970	-	putative potassium transport system protein Kup	K03549	K03549	K03549	K03549	KUP system potassium uptake protein	5.8e-218
PROP_02975	-	Malate synthase	K01638	K01638	K01638	K01638	malate synthase [EC:2.3.3.9]	2.8e-231
PROP_02980	-	HTH-type transcriptional regulator DmlR	K16135	K16135		K16135	LysR family transcriptional regulator, transcriptional activator for dmlA	2.8e-99
PROP_02985	-	3'3'-cGAMP-specific phosphodiesterase 2	K07814	K07814		K07814	cyclic di-GMP phosphodiesterase [EC:3.1.4.-]	1.2e-86
PROP_02990	-	Isocitrate lyase	K01637	K01637	K01637	K01637	isocitrate/methylisocitrate lyase [EC:4.1.3.1 4.1.3.30]	2.5e-213
PROP_02995	-	L-threonine aldolase	K01620	K01620	K01620	K01620	threonine aldolase [EC:4.1.2.48]	1.4e-82
PROP_03000	-	ATP-dependent Clp protease ATP-binding subunit ClpA	K03694	K03694	K03694	K03694	ATP-dependent Clp protease ATP-binding subunit ClpA	0
PROP_03005	-	ATP-dependent Clp protease adapter protein ClpS	K06891	K06891	K06891	K06891	ATP-dependent Clp protease adaptor protein ClpS	2.9e-40
PROP_03010	-	Cold shock protein, CspA family	K03704	K03704	K03704	K03704	cold shock protein	2.9e-35
PROP_03015	-	TPR repeat-containing protein YfgC	K01423	K01423	K01423	K01423	beta-barrel assembly-enhancing protease [EC:3.4.-.-]	2e-161
PROP_03020	-	UPF0033 domain-containing protein	K04085	K04085	K04085	K04085	tRNA 2-thiouridine synthesizing protein A [EC:2.8.1.-]	4.1e-30
PROP_03025	-	Para-aminobenzoate synthetase/4-amino-4-deoxychorismate lyase	K03342	K03342	K03342	K03342	para-aminobenzoate synthetase / 4-amino-4-deoxychorismate lyase [EC:2.6.1.85 4.1.3.38]	1.2e-197
PROP_03030	-	hypothetical protein	-	-	-	-	-	-
PROP_03035	-	Transmembrane protein	-	-		-	-	-
PROP_03040	-	IS4 family transposase	-	-		-	-	-
PROP_03045	Pseudogene candidate. Reason(s):ORF is 55.1%25 of the average length of hits to this gene.	Tyr recombinase domain-containing protein	K03111	K03111		K03111	single-strand DNA-binding protein	2.4e-09
PROP_03055	-	Polyprenyl synthetase	K02523	K02523	K02523	K02523	octaprenyl-diphosphate synthase [EC:2.5.1.90]	4.7e-141
PROP_03060	-	50S ribosomal protein L21	K02888	K02888	K02888	K02888	large subunit ribosomal protein L21	1.9e-45
PROP_03065	-	50S ribosomal protein L27	K02899	K02899	K02899	K02899	large subunit ribosomal protein L27	6.7e-46
PROP_03070	-	GTPase Obg/CgtA	K03979	K03979	K03979	K03979	GTPase [EC:3.6.5.-]	1.6e-148
PROP_03075	-	Glutamate 5-kinase	K00931	K00931	K00931	K00931	glutamate 5-kinase [EC:2.7.2.11]	4.5e-163
PROP_03080	-	hypothetical protein	-	-		-	-	-
PROP_03085	-	Indole-3-glycerol phosphate synthase	K01609	K01609	K01609	K01609	indole-3-glycerol phosphate synthase [EC:4.1.1.48]	3.1e-123
PROP_03090	-	Anthranilate phosphoribosyltransferase	K00766	K00766	K00766	K00766	anthranilate phosphoribosyltransferase [EC:2.4.2.18]	1.2e-135
PROP_03095	-	Anthranilate/para-aminobenzoate synthase component II (glutamine amidotransferase)	K01658	K01658,K01664	K01658	K01658,K01664	anthranilate synthase component II [EC:4.1.3.27],para-aminobenzoate synthetase component II [EC:2.6.1.85]	1.5e-100,9.5e-99
PROP_03100	-	anthranilate synthase component I	K01657	K01657	K01657	K01657	anthranilate synthase component I [EC:4.1.3.27]	9.1e-207
PROP_03105	-	Phosphoglycolate phosphatase	K01091	K01091	K01091	K01091	phosphoglycolate phosphatase [EC:3.1.3.18]	4.7e-62
PROP_03110	-	Ribulose-phosphate 3-epimerase	K01783	K01783	K01783	K01783	ribulose-phosphate 3-epimerase [EC:5.1.3.1]	1.1e-98
PROP_03115	Pseudogene candidate. Reason(s):ORF is 54.4%25 of the average length of hits to this gene.	hypothetical protein	-	-		-	-	-
PROP_03120	-	IS4 family transposase	-	-		-	-	-
PROP_03125	-	hypothetical protein	-	-	-	-	-	-
PROP_03130	-	Ribonuclease BN	-	-		-	-	-
PROP_03135	-	FHA domain-containing protein	-	-		-	-	-
PROP_03140	-	Serine/threonine phosphatase stp	K20074	K20074	K20074	K20074	PPM family protein phosphatase [EC:3.1.3.16]	5.4e-86
PROP_03145	-	hypothetical protein	-	-	-	-	-	-
PROP_03150	-	IS4 family transposase	-	-		-	-	-
PROP_03155	-	ABC-type amino acid transport substrate-binding protein	-	-		-	-	-
PROP_03160	-	Cyclic di-GMP phosphodiesterase response regulator RpfG	K07814	K07814	K07814	K07814	cyclic di-GMP phosphodiesterase [EC:3.1.4.-]	9.1e-142
PROP_03165	-	histidine kinase	K11527	K11527		K11527	two-component system, sensor histidine kinase and response regulator [EC:2.7.13.3]	1e-227
PROP_03170	-	hypothetical protein	-	-	-	-	-	-
PROP_03175	-	Cyclopropane-fatty-acyl-phospholipid synthase	K00574	K00574	K00574	K00574	cyclopropane-fatty-acyl-phospholipid synthase [EC:2.1.1.79]	2.4e-133
PROP_03180	-	VOC domain-containing protein	K06996	K06996	K06996	K06996	uncharacterized protein	9.4e-16
PROP_03185	-	hypothetical protein	-	-		-	-	-
PROP_03190	-	YafY family protein	-	-		-	-	-
PROP_03195	-	hypothetical protein	-	-		-	-	-
PROP_03200	-	hypothetical protein	K15383	K15383	K15383	K15383	MtN3 and saliva related transmembrane protein	4.5e-23
PROP_03205	Pseudogene candidate. Reason(s):ORF is 35.9%25 of the average length of hits to this gene.	hypothetical protein	-	-		-	-	-
PROP_03210	-	Major facilitator superfamily permease	-	-		-	-	-
PROP_03215	-	LysR family transcriptional regulator	-	-		-	-	-
PROP_03220	-	Peptide methionine sulfoxide reductase MsrB	K07305	K07305	K07305	K07305	peptide-methionine (R)-S-oxide reductase [EC:1.8.4.12]	7.5e-55
PROP_03225	-	Peptide methionine sulfoxide reductase MsrA 2	K07304	K07304	K07304	K07304	peptide-methionine (S)-S-oxide reductase [EC:1.8.4.11]	8.8e-79
PROP_03230	-	Monooxygenase	K07496	K07496		K07496	putative transposase	9e-15
PROP_03235	-	Cytochrome b561 bacterial/Ni-hydrogenase domain-containing protein	-	-		-	-	-
PROP_03240	-	Protein-export membrane protein SecF	K03074	K03074	K03074	K03074	preprotein translocase subunit SecF	3.2e-112
PROP_03245	-	Protein translocase subunit SecD	K03072	K03072	K03072	K03072	preprotein translocase subunit SecD	3.7e-146
PROP_03250	-	Sec translocon accessory complex subunit YajC	K03210	K03210	K03210	K03210	preprotein translocase subunit YajC	3.6e-35
PROP_03255	-	Queuine tRNA-ribosyltransferase	K00773	K00773	K00773	K00773	queuine tRNA-ribosyltransferase [EC:2.4.2.29]	2.1e-207
PROP_03260	-	S-adenosylmethionine:tRNA ribosyltransferase-isomerase	K07568	K07568	K07568	K07568	S-adenosylmethionine:tRNA ribosyltransferase-isomerase [EC:2.4.99.17]	1.3e-152
PROP_03270	-	hypothetical protein	-	-	-	-	-	-
PROP_03275	-	hypothetical protein	-	-	-	-	-	-
PROP_03280	-	hypothetical protein	-	-		-	-	-
PROP_03285	-	DUF1877 domain-containing protein	-	-	-	-	-	-
PROP_03290	-	Cyclic di-GMP phosphodiesterase CdgJ	K07181	K07181		K07181	c-di-GMP phosphodiesterase [EC:3.1.4.52]	6.9e-122
PROP_03295	-	Cyclic di-GMP phosphodiesterase CdgJ	K07181	K07181		K07181	c-di-GMP phosphodiesterase [EC:3.1.4.52]	4.2e-127
PROP_03300	-	hypothetical protein	K07181	K07181		K07181	c-di-GMP phosphodiesterase [EC:3.1.4.52]	5.5e-87
PROP_03305	Pseudogene candidate. Reason(s):ORF is 21.7%25 of the average length of hits to this gene.	hypothetical protein	-	-	-	-	-	-
PROP_03310	-	3'-5' exonuclease domain-containing protein 2	-	-		-	-	-
PROP_03315	-	ATP-dependent RNA helicase DbpA	K05591	K05591	K05591	K05591	ATP-dependent RNA helicase DbpA [EC:5.6.2.6]	1.4e-226
PROP_03320	-	YgjP-like metallopeptidase domain-containing protein	K07043	K07043	K07043	K07043	UTP pyrophosphatase [EC:3.6.1.-]	3.8e-86
PROP_03325	-	ADP-ribosylglycohydrolase family protein	-	-		-	-	-
PROP_03330	Pseudogene candidate. Reason(s):ORF is 23.6%25 of the average length of hits to this gene.	ADP-ribosylglycohydrolase	-	-		-	-	-
PROP_03335	-	Precorrin-3 C-17 methylase	K05934	K05934	K05934	K05934	precorrin-3B C17-methyltransferase / cobalt-factor III methyltransferase [EC:2.1.1.131 2.1.1.272]	2.4e-131
PROP_03340	-	IS4 family transposase	-	-		-	-	-
PROP_03345	-	HTH gntR-type domain-containing protein	K24967	K03710,K24967	K24967	K24967,K03710	GntR family transcriptional regulator, N-acetylglucosamine utilization regulator,GntR family transcriptional regulator	1.2e-86,6.7e-64
PROP_03350	-	Universal stress protein	-	-		-	-	-
PROP_03355	-	hypothetical protein	-	-		-	-	-
PROP_03360	-	Glycine zipper	-	-	-	-	-	-
PROP_03365	-	Phosphatidylinositol kinase	K07154	K07154	K07154	K07154	serine/threonine-protein kinase HipA [EC:2.7.11.1]	2.3e-68
PROP_03370	-	Helix-turn-helix domain-containing protein	-	-		-	-	-
PROP_03375	-	hypothetical protein	-	-	-	-	-	-
PROP_03380	-	Transposase IS701-like DDE domain-containing protein	-	-		-	-	-
PROP_03385	-	IS4 family transposase	-	-		-	-	-
PROP_03390	Pseudogene candidate. Reason(s):ORF is 24.8%25 of the average length of hits to this gene.	IS701 family transposase	-	-		-	-	-
PROP_03395	-	Putative cysteine protease YraA	K05520	K05520	K05520	K05520	deglycase [EC:3.5.1.124]	1.4e-67
PROP_03400	-	Ribbon-helix-helix domain-containing protein	-	-		-	-	-
PROP_03405	-	hypothetical protein	-	-	-	-	-	-
PROP_03410	-	hypothetical protein	-	-	-	-	-	-
PROP_03415	Pseudogene candidate. Reason(s):ORF is 37.9%25 of the average length of hits to this gene.	hypothetical protein	-	-	-	-	-	-
PROP_03420	-	Transferase	K00797	-	K00797	-	-	-
PROP_03425	-	histidine kinase	K20975	K20975		K20975	two-component system, sensor histidine kinase [EC:2.7.13.3]	5.2e-134
PROP_03430	-	Thioredoxin	-	-		-	-	-
PROP_03435	-	RNA methyltransferase	-	-		-	-	-
PROP_03440	Pseudogene candidate. Reason(s):ORF is 16.2%25 of the average length of hits to this gene.	hypothetical protein	-	-		-	-	-
PROP_03445	-	Putative carboxymethylenebutenolidase	K01061	K01061	K01061	K01061	carboxymethylenebutenolidase [EC:3.1.1.45]	8.1e-76
PROP_03450	-	Diguanylate cyclase	K07216	K07216		K07216	hemerythrin	7.3e-29
PROP_03455	-	Chemotaxis protein	K03776	K03406,K10961	K03776	K03406	methyl-accepting chemotaxis protein	1.2e-67
PROP_03460	Pseudogene candidate. Reason(s):ORF is 13.1%25 of the average length of hits to this gene.	PAS domain S-box protein	-	-		-	-	-
PROP_03465	-	ribonuclease G	K08301	K08301	K08301	K08301	ribonuclease G [EC:3.1.26.-]	8.2e-191
PROP_03470	-	IS1182 family transposase	-	-		-	-	-
PROP_03475	-	IS4 family transposase	-	-		-	-	-
PROP_03480	-	Long-chain-fatty-acid--CoA ligase	K01897	K01897,K16106,K16108,K16112,K16116,K16117	K01897	K01897	long-chain-fatty-acid---CoA ligase [EC:6.2.1.3]	9.8e-139
PROP_03485	-	DNA-3-methyladenine glycosylase	K01247	K01247	K01247	K01247	DNA-3-methyladenine glycosylase II [EC:3.2.2.21]	2.3e-83
PROP_03490	-	tRNA(Ile)-lysidine synthase	K04075	K04075	K04075	K04075	tRNA(Ile)-lysidine synthase [EC:6.3.4.19]	8.8e-95
PROP_03495	-	Short-chain alcohol dehydrogenase like protein	K08683	K08683,K15869,K19960		K08683	3-hydroxyacyl-CoA dehydrogenase / 3-hydroxy-2-methylbutyryl-CoA dehydrogenase [EC:1.1.1.35 1.1.1.178]	1e-82
PROP_03500	-	Putative pyruvate, phosphate dikinase regulatory protein	K09773	K09773	K09773	K09773	[pyruvate, water dikinase]-phosphate phosphotransferase / [pyruvate, water dikinase] kinase [EC:2.7.4.28 2.7.11.33]	2.8e-89
PROP_03505	Pseudogene candidate. Reason(s):ORF is 43.5%25 of the average length of hits to this gene.	Mannitol dehydrogenase N-terminal domain-containing protein	-	-		-	-	-
PROP_03510	-	DNA-binding transcriptional regulator, GntR family	K22293	K22293		K22293	GntR family transcriptional regulator, rspAB operon transcriptional repressor	5e-61
PROP_03520	-	hypothetical protein	-	-	-	-	-	-
PROP_03525	-	Peptidoglycan-binding protein	-	-		-	-	-
PROP_03530	-	DNA topoisomerase 4 subunit B	K02622	-	K02622	-	-	-
PROP_03535	-	hypothetical protein	-	-	-	-	-	-
PROP_03540	-	IS4 family transposase	-	-		-	-	-
PROP_03545	-	Histidine kinase	-	-		-	-	-
PROP_03550	-	Protein-glutamate methylesterase/protein-glutamine glutaminase of group 3 operon	K03412	K03412	K03412	K03412	two-component system, chemotaxis family, protein-glutamate methylesterase/glutaminase [EC:3.1.1.61 3.5.1.44]	2.6e-136
PROP_03555	-	putative chemoreceptor glutamine deamidase CheD	K03411	K03411	K03411	K03411	chemotaxis protein CheD [EC:3.5.1.44]	1.7e-53
PROP_03560	Pseudogene candidate. Reason(s):ORF is 64.5%25 of the average length of hits to this gene.	hypothetical protein	-	-	-	-	-	-
PROP_03565	-	LuxR family transcriptional regulator	-	-		-	-	-
PROP_03570	-	Methyltransferase domain-containing protein	-	-		-	-	-
PROP_03575	-	IS4 family transposase	-	-		-	-	-
PROP_03595	-	elongation factor Tu	K02358	K02358	K02358	K02358	elongation factor Tu	5.7e-249
PROP_03605	-	preprotein translocase subunit SecE	K03073	K03073	K03073	K03073	preprotein translocase subunit SecE	1.2e-20
PROP_03610	-	transcription termination/antitermination protein NusG	K02601	K02601	K02601	K02601	transcription termination/antitermination protein NusG	4.4e-75
PROP_03615	-	50S ribosomal protein L11	K02867	K02867	K02867	K02867	large subunit ribosomal protein L11	1.5e-69
PROP_03620	-	50S ribosomal protein L1	K02863	K02863	K02863	K02863	large subunit ribosomal protein L1	1.2e-85
PROP_03625	-	hypothetical protein	K16424	-	K16424	-	-	-
PROP_03630	-	hypothetical protein	-	-		-	-	-
PROP_03635	-	Acyl carrier protein	K02078	K02078	K02078	K02078	acyl carrier protein	2.1e-17
PROP_03640	-	3-oxoacyl-[acyl-carrier-protein] synthase 2	K14660	K14371,K14660,K16030,K16031,K16032,K16110,K16394,K16418,K16419,K16450,K21254,K23365,K23367,K23744,K24528,K24557,K24559,K24567,K24568,K24569,K26576,K27305	K14660	K14660	nodulation protein E [EC:2.3.1.-]	6e-163
PROP_03645	Pseudogene candidate. Reason(s):ORF is 23.3%25 of the average length of hits to this gene.	hypothetical protein	-	-		-	-	-
PROP_03650	Pseudogene candidate. Reason(s):ORF is 62.8%25 of the average length of hits to this gene.	UDP-N-acetylmuramoyl-L-alanyl-D-glutamate--2, 6-diaminopimelate ligase	K01928	-	K01928	-	-	-
PROP_03655	-	UDP-N-acetylmuramoyl-tripeptide--D-alanyl-D-alanine ligase	K01929	K01929	K01929	K01929	UDP-N-acetylmuramoyl-tripeptide--D-alanyl-D-alanine ligase [EC:6.3.2.10]	3.2e-153
PROP_03660	-	Phospho-N-acetylmuramoyl-pentapeptide-transferase	K01000	K01000	K01000	K01000	phospho-N-acetylmuramoyl-pentapeptide-transferase [EC:2.7.8.13]	2.2e-131
PROP_03665	-	UDP-N-acetylmuramoylalanine--D-glutamate ligase	K01925	K01925	K01925	K01925	UDP-N-acetylmuramoylalanine--D-glutamate ligase [EC:6.3.2.9]	4.4e-164
PROP_03670	-	putative lipid II flippase FtsW	K03588	K03588	K03588	K03588	peptidoglycan glycosyltransferase [EC:2.4.99.28]	3.7e-125
PROP_03675	-	UDP-N-acetylglucosamine--N-acetylmuramyl-(pentapeptide) pyrophosphoryl-undecaprenol N-acetylglucosamine transferase	K02563	K02563	K02563	K02563	UDP-N-acetylglucosamine--N-acetylmuramyl-(pentapeptide) pyrophosphoryl-undecaprenol N-acetylglucosamine transferase [EC:2.4.1.227]	2.3e-127
PROP_03680	-	UDP-N-acetylmuramate--L-alanine ligase	K01924	K01924	K01924	K01924	UDP-N-acetylmuramate--alanine ligase [EC:6.3.2.8]	9.9e-194
PROP_03685	-	D-alanine--D-alanine ligase	K01921	K01921	K01921	K01921	D-alanine-D-alanine ligase [EC:6.3.2.4]	1.5e-131
PROP_03690	-	Cell division protein FtsQ	K03589	K03589	K03589	K03589	cell division protein FtsQ	2.7e-48
PROP_03695	-	cell division protein FtsA	K03590	K03590	K03590	K03590	cell division protein FtsA	9.3e-168
PROP_03700	-	cell division protein FtsZ	K03531	K03531	K03531	K03531	cell division protein FtsZ	1.4e-149
PROP_03705	-	UDP-3-O-acyl-N-acetylglucosamine deacetylase	K02535	K02535	K02535	K02535	UDP-3-O-[3-hydroxymyristoyl] N-acetylglucosamine deacetylase [EC:3.5.1.108]	1.6e-119
PROP_03710	-	DUF721 domain-containing protein	-	-		-	-	-
PROP_03715	-	Metalloendopeptidase-like membrane protein	-	-		-	-	-
PROP_03720	-	Protein translocase subunit SecA	K03070	K03070	K03070	K03070	preprotein translocase subunit SecA [EC:7.4.2.8]	0
PROP_03725	-	Arginine biosynthesis bifunctional protein ArgJ	K00620	K00620	K00620	K00620	glutamate N-acetyltransferase / amino-acid N-acetyltransferase [EC:2.3.1.35 2.3.1.1]	5.6e-168
PROP_03730	-	Co2+/Mg2+ efflux protein ApaG	K06195	K06195	K06195	K06195	ApaG protein	2.2e-60
PROP_03735	-	D-ribose pyranase	K02431	K02431	K02431	K02431	L-fucose mutarotase [EC:5.1.3.29]	7e-61
PROP_03740	-	Histidine phosphatase family protein	K15634	-	K15634	-	-	-
PROP_03745	-	NADP-dependent oxidoreductase domain-containing protein	K00002	-	K00002	-	-	-
PROP_03750	-	Transcriptional regulator, LacI family	K02529	-	K02529	-	-	-
PROP_03755	-	hypothetical protein	-	-		-	-	-
PROP_03760	-	Transposase IS701-like DDE domain-containing protein	-	-		-	-	-
PROP_03765	-	hypothetical protein	-	-	-	-	-	-
PROP_03770	Pseudogene candidate. Reason(s):ORF is 22.2%25 of the average length of hits to this gene.	hypothetical protein	-	-		-	-	-
PROP_03775	-	Two component system DNA-binding response regulator	K07715	-	K07715	-	-	-
PROP_03780	-	hypothetical protein	-	-	-	-	-	-
PROP_03785	-	hypothetical protein	K07711	K07711	K07711	K07711	two-component system, NtrC family, sensor histidine kinase GlrK [EC:2.7.13.3]	4.9e-136
PROP_03790	-	IS4 family transposase	-	-		-	-	-
PROP_03795	Pseudogene candidate. Reason(s):ORF is 28.8%25 of the average length of hits to this gene.	hypothetical protein	-	-		-	-	-
PROP_03800	-	Protein adenylyltransferase SelO	K08997	K08997	K08997	K08997	protein adenylyltransferase [EC:2.7.7.108]	9.2e-208
PROP_03805	-	TIGR02647 family protein	-	-		-	-	-
PROP_03810	-	hypothetical protein	-	-	-	-	-	-
PROP_03815	-	hypothetical protein	-	-		-	-	-
PROP_03820	-	Putative Diguanylate cyclase	-	-		-	-	-
PROP_03825	-	Transposase IS701-like DDE domain-containing protein	-	-		-	-	-
PROP_03830	-	hypothetical protein	-	-	-	-	-	-
PROP_03835	-	Transposase IS701-like DDE domain-containing protein	-	-		-	-	-
PROP_03840	-	OmpA-like domain-containing protein	K03286	K03286	K03286	K03286	OmpA-OmpF porin, OOP family	3.2e-40
PROP_03845	-	Ubiquinone biosynthesis O-methyltransferase	K00568	K00568	K00568	K00568	2-polyprenyl-6-hydroxyphenyl methylase / 3-demethylubiquinone-9 3-methyltransferase [EC:2.1.1.222 2.1.1.64]	2e-109
PROP_03855	-	DUF3306 domain-containing protein	-	-	-	-	-	-
PROP_03860	-	DNA polymerase III subunit chi	K02339	K02339	K02339	K02339	DNA polymerase III subunit chi [EC:2.7.7.7]	8.7e-35
PROP_03865	-	putative cytosol aminopeptidase	K01255	K01255	K01255	K01255	leucyl aminopeptidase [EC:3.4.11.1]	1.9e-177
PROP_03870	-	Lipopolysaccharide export system permease protein LptF	K07091	K07091	K07091	K07091	lipopolysaccharide export system permease protein	3.5e-80
PROP_03875	-	LPS export ABC transporter permease LptG	K11720	K11720	K11720	K11720	lipopolysaccharide export system permease protein	4.1e-102
PROP_03880	-	RDD domain-containing protein	-	-		-	-	-
PROP_03885	-	DUF3106 domain-containing protein	-	-		-	-	-
PROP_03890	-	Transmembrane protein	-	-		-	-	-
PROP_03895	-	RNA polymerase sigma factor	K03088	-	K03088	-	-	-
PROP_03900	-	Acetolactate synthase isozyme 3 large subunit	K01652	K01652	K01652	K01652	acetolactate synthase I/II/III large subunit [EC:2.2.1.6]	2e-238
PROP_03905	-	acetolactate synthase small subunit	K01653	K01653	K01653	K01653	acetolactate synthase I/III small subunit [EC:2.2.1.6]	2.5e-72
PROP_03910	-	ketol-acid reductoisomerase	K00053	K00053	K00053	K00053	ketol-acid reductoisomerase [EC:1.1.1.86]	2.1e-142
PROP_03915	-	Phosphatidylserine decarboxylase proenzyme	K01613	K01613	K01613	K01613	phosphatidylserine decarboxylase [EC:4.1.1.65]	4.4e-24
PROP_03920	-	CDP-diacylglycerol--serine O-phosphatidyltransferase	K17103	K17103	K17103	K17103	CDP-diacylglycerol---serine O-phosphatidyltransferase [EC:2.7.8.8]	9.4e-90
PROP_03925	-	Transmembrane protein	-	-		-	-	-
PROP_03930	Pseudogene candidate. Reason(s):ORF is 21.2%25 of the average length of hits to this gene.	hypothetical protein	-	-	-	-	-	-
PROP_03935	-	IS1182 family transposase	-	-		-	-	-
PROP_03940	-	IS4 family transposase	-	-		-	-	-
PROP_03945	-	hypothetical protein	-	-		-	-	-
PROP_03950	-	Aminotransferase	K20615	K20615		-	-	-
PROP_03955	-	Phosphoenolpyruvate carboxykinase [GTP]	K01596	K01596	K01596	K01596	phosphoenolpyruvate carboxykinase (GTP) [EC:4.1.1.32]	2e-302
PROP_03960	-	D-alanyl-D-alanine endopeptidase	K07262	K07262	K07262	K07262	serine-type D-Ala-D-Ala endopeptidase (penicillin-binding protein 7) [EC:3.4.21.-]	2.8e-130
PROP_03965	-	7-cyano-7-deazaguanine synthase	K06920	K06920	K06920	K06920	7-cyano-7-deazaguanine synthase [EC:6.3.4.20]	3.6e-102
PROP_03970	-	IS1182 family transposase	-	-		-	-	-
PROP_03975	Pseudogene candidate. Reason(s):ORF is 19.4%25 of the average length of hits to this gene.	hypothetical protein	-	-		-	-	-
PROP_03980	-	hypothetical protein	-	-		-	-	-
PROP_03985	-	IS1182 family transposase	-	-		-	-	-
PROP_03990	-	IS110 family transposase	K07486	K07486	K07486	K07486	transposase	6.4e-86
PROP_03995	-	IS1182 family transposase	-	-		-	-	-
PROP_04000	-	Diguanylate cyclase (GGDEF)-like protein/PAS domain S-box-containing protein	-	-		-	-	-
PROP_04005	-	division/cell wall cluster transcriptional repressor MraZ	K03925	K03925	K03925	K03925	transcriptional regulator MraZ	5e-40
PROP_04010	-	Ribosomal RNA small subunit methyltransferase H	K03438	K03438	K03438	K03438	16S rRNA (cytosine1402-N4)-methyltransferase [EC:2.1.1.199]	7.1e-133
PROP_04015	-	Cell division protein FtsL	K03586	K03586	K03586	K03586	cell division protein FtsL	2e-19
PROP_04020	-	hypothetical protein	-	-	-	-	-	-
PROP_04025	-	4-hydroxy-3-methylbut-2-enyl diphosphate reductase	K03527	K03527	K03527	K03527	4-hydroxy-3-methylbut-2-en-1-yl diphosphate reductase [EC:1.17.7.4]	9.7e-145
PROP_04030	-	Lipoprotein signal peptidase	K03101	K03101	K03101	K03101	signal peptidase II [EC:3.4.23.36]	3.5e-54
PROP_04035	-	Isoleucine--tRNA ligase	K01870	K01870	K01870	K01870	isoleucyl-tRNA synthetase [EC:6.1.1.5]	3.1e-293
PROP_04040	-	Riboflavin biosynthesis protein	K11753	K11753	K11753	K11753	riboflavin kinase / FMN adenylyltransferase [EC:2.7.1.26 2.7.7.2]	1.9e-127
PROP_04045	-	Cadmium-translocating P-type ATPase	K01533	K01533	K01533	K01533	P-type Cu2+ transporter [EC:7.2.2.9]	5.5e-285
PROP_04050	-	Cytochrome oxidase maturation protein Cbb3	-	-		-	-	-
PROP_04055	-	cytochrome-c oxidase, cbb3-type subunit I	K00404	K00404	K00404	K00404	cytochrome c oxidase cbb3-type subunit I [EC:7.1.1.9]	1.1e-231
PROP_04060	-	Cbb3-type cytochrome c oxidase subunit II	K00405	K00405	K00405	K00405	cytochrome c oxidase cbb3-type subunit II	3.2e-90
PROP_04065	-	Cytochrome c oxidase cbb3-type subunit IV	K00407	K00407	K00407	K00407	cytochrome c oxidase cbb3-type subunit IV	3.7e-19
PROP_04070	-	Cbb3-type cytochrome c oxidase subunit CcoP	K00406	K00406	K00406	K00406	cytochrome c oxidase cbb3-type subunit III	3.8e-101
PROP_04075	-	4Fe-4S ferredoxin-type domain-containing protein	-	-		-	-	-
PROP_04080	-	Integral membrane protein linked to a cation pump	K09926	K09926	K09926	K09926	uncharacterized protein	2.1e-63
PROP_04085	-	IS1182 family transposase	-	-		-	-	-
PROP_04090	-	ProQ/FinO domain-containing protein	K03607	K03607	K03607	K03607	ProP effector	8.8e-33
PROP_04095	-	hypothetical protein	-	-		-	-	-
PROP_04100	-	Small ribosomal subunit biogenesis GTPase RsgA	K06949	K06949	K06949	K06949	ribosome biogenesis GTPase / thiamine phosphate phosphatase [EC:3.6.1.- 3.1.3.100]	9.9e-97
PROP_04105	-	Protease HtpX	K06013	K06013	K06013	K06013	STE24 endopeptidase [EC:3.4.24.84]	6.7e-141
PROP_04110	-	Oligoribonuclease	K13288	K13288	K13288	K13288	oligoribonuclease [EC:3.1.-.-]	1.2e-82
PROP_04115	-	Glycosyltransferase RgtA/B/C/D-like domain-containing protein	-	-		-	-	-
PROP_04120	-	Large ribosomal subunit protein bL31	K02909	K02909	K02909	K02909	large subunit ribosomal protein L31	1.6e-34
PROP_04125	-	transcription termination factor Rho	K03628	K03628	K03628	K03628	transcription termination factor Rho	1.2e-221
PROP_04130	-	thioredoxin TrxA	K03671	K03671	K03671	K03671	thioredoxin	1.8e-45
PROP_04135	-	Ferredoxin-1	K05524	K05524	K05524	K05524	ferredoxin	2.5e-57
PROP_04140	-	ATP-dependent helicase/nuclease subunit B	K16899	K16899	K16899	K16899	ATP-dependent helicase/nuclease subunit B [EC:5.6.2.4 3.1.-.-]	1.6e-114
PROP_04145	-	DNA 3'-5' helicase	K16898	K16898	K16898	K16898	ATP-dependent helicase/nuclease subunit A [EC:5.6.2.4 3.1.-.-]	2.1e-164
PROP_04150	Pseudogene candidate. Reason(s):ORF is 40.5%25 of the average length of hits to this gene.	hypothetical protein	-	-		-	-	-
PROP_04155	Pseudogene candidate. Reason(s):ORF is 37.5%25 of the average length of hits to this gene.	hypothetical protein	-	-		-	-	-
PROP_04160	-	Malonyl-[acyl-carrier protein] O-methyltransferase	K02169	K02169	K02169	K02169	malonyl-CoA O-methyltransferase [EC:2.1.1.197]	4.6e-90
PROP_04165	-	hypothetical protein	K01935	K01935	K01935	K01935	dethiobiotin synthetase [EC:6.3.3.3]	5.7e-37
PROP_04170	-	ATP-dependent dethiobiotin synthetase BioD 1	-	-		-	-	-
PROP_04175	Pseudogene candidate. Reason(s):ORF is 31.0%25 of the average length of hits to this gene.	Hpt domain-containing protein	-	-		-	-	-
PROP_04180	-	UPF0125 protein CVU19_15450	K13815	K07814,K13815	K13815	K13815,K07814	two-component system, response regulator RpfG,cyclic di-GMP phosphodiesterase [EC:3.1.4.-]	4.2e-150,3.6e-134
PROP_04185	-	Inner membrane-spanning protein YciB	K06190	K06190	K06190	K06190	intracellular septation protein	6.5e-78
PROP_04190	-	putative protein HI_0828	K09780	K09780	K09780	K09780	uncharacterized protein	5.4e-36
PROP_04195	-	Cell division protein BolA	K05527	K05527	K05527	K05527	BolA family transcriptional regulator, general stress-responsive regulator	1.1e-33
PROP_04200	-	Peptidylprolyl isomerase	K03769	K03769	K03769	K03769	peptidyl-prolyl cis-trans isomerase C [EC:5.2.1.8]	1e-74
PROP_04205	-	Diguanylate cyclase	K13590	K13590		K13590	diguanylate cyclase [EC:2.7.7.65]	9.6e-94
PROP_04215	-	6-carboxy-5,6,7,8-tetrahydropterin synthase	K01737	K01737	K01737	K01737	6-pyruvoyltetrahydropterin/6-carboxytetrahydropterin synthase [EC:4.2.3.12 4.1.2.50]	8e-36
PROP_04220	-	Radical SAM core domain-containing protein	-	-		-	-	-
PROP_04225	-	transcriptional regulator	-	-		-	-	-
PROP_04230	-	aspartate kinase	K00928	K00928	K00928	K00928	aspartate kinase [EC:2.7.2.4]	5.1e-155
PROP_04240	-	hypothetical protein	-	-		-	-	-
PROP_04245	-	hypothetical protein	-	-	-	-	-	-
PROP_04250	-	OsmC-like protein	K07397	K07397	K07397	K07397	putative redox protein	2.3e-48
PROP_04255	-	lmo0937 family membrane protein	-	-	-	-	-	-
PROP_04260	-	STAS domain-containing protein	K02066	K02066	K02066	K02066	phospholipid/cholesterol/gamma-HCH transport system permease protein	9.1e-81
PROP_04265	-	ABC transporter ATP-binding protein	K02065	K02065,K15558,K20386	K02065	K02065	phospholipid/cholesterol/gamma-HCH transport system ATP-binding protein	1.1e-107
PROP_04270	-	Mce/MlaD domain-containing protein	K02067	K02067	K02067	K02067	phospholipid/cholesterol/gamma-HCH transport system substrate-binding protein	1.1e-42
PROP_04275	-	ABC-type transport auxiliary lipoprotein component domain-containing protein	K18480	K18480	K18480	K18480	cholesterol transport system auxiliary component	1.6e-45
PROP_04280	-	IS1182 family transposase	-	-		-	-	-
PROP_04285	-	Cardiolipin synthase	K06131	K06131	K06131	K06131	cardiolipin synthase A/B [EC:2.7.8.-]	5.9e-127
PROP_04290	-	histidine kinase	-	-		-	-	-
PROP_04295	-	protein-glutamate O-methyltransferase	K13924	K00575,K13924	K13924	K13924,K00575	two-component system, chemotaxis family, CheB/CheR fusion protein [EC:2.1.1.80 3.1.1.61],chemotaxis protein methyltransferase CheR [EC:2.1.1.80]	0,9.5e-88
PROP_04300	Pseudogene candidate. Reason(s):ORF is 55.3%25 of the average length of hits to this gene.	ATP-dependent helicase HrpA	K03578	-	K03578	-	-	-
PROP_04305	-	DUF799 domain-containing protein	-	-		-	-	-
PROP_04310	-	DUF4810 domain-containing protein	-	-		-	-	-
PROP_04315	-	Curli production assembly/transport component CsgG	-	-		-	-	-
PROP_04320	-	Transposase IS701-like DDE domain-containing protein	-	-		-	-	-
PROP_04325	-	MerR family transcriptional regulator	K21745	K21745		K21745	MerR family transcriptional regulator, aldehyde-responsive regulator	1e-37
PROP_04330	-	Carboxymuconolactone decarboxylase-like domain-containing protein	K01607	K01607	K01607	K01607	4-carboxymuconolactone decarboxylase [EC:4.1.1.44]	3.6e-52
PROP_04335	-	Etoposide-induced protein 2-4 (EI24)	K06203	K06203	K06203	K06203	CysZ protein	3.1e-20
PROP_04340	-	Nicotinamide-nucleotide amidohydrolase PncC	-	-		-	-	-
PROP_04345	-	Lipopolysaccharide export system protein LptA	K09774	K09774	K09774	K09774	lipopolysaccharide export system protein LptA	4.7e-35
PROP_04350	-	Lipopolysaccharide export system protein LptC	K11719	K11719	K11719	K11719	lipopolysaccharide export system protein LptC	2.6e-39
PROP_04355	-	3-deoxy-D-manno-octulosonate 8-phosphate phosphatase KdsC	K03270	K03270	K03270	K03270	3-deoxy-D-manno-octulosonate 8-phosphate phosphatase (KDO 8-P phosphatase) [EC:3.1.3.45]	5.7e-75
PROP_04360	-	Arabinose 5-phosphate isomerase	K06041	K06041	K06041	K06041	arabinose-5-phosphate isomerase [EC:5.3.1.13]	8.5e-151
PROP_04365	-	Glutathione-regulated potassium-efflux system protein	K03455	K03455	K03455	K03455	K+:H+ antiporter	1.5e-209
PROP_04370	-	Transposase IS701-like DDE domain-containing protein	-	-		-	-	-
PROP_04375	-	hypothetical protein	-	-	-	-	-	-
PROP_04380	-	hypothetical protein	-	-		-	-	-
PROP_04385	-	hypothetical protein	-	-	-	-	-	-
PROP_04390	-	IS4 family transposase	-	-		-	-	-
PROP_04395	-	Peptide deformylase 2	K01462	K01462	K01462	K01462	peptide deformylase [EC:3.5.1.88]	6.8e-59
PROP_04400	-	putative 6-oxopurine nucleoside phosphorylase	K19696	K19696	K19696	K19696	5'-methylthioinosine phosphorylase [EC:2.4.2.44]	6.6e-111
PROP_04405	-	Hypoxanthine-guanine phosphoribosyltransferase	K00760	K00760	K00760	K00760	hypoxanthine phosphoribosyltransferase [EC:2.4.2.8]	2.7e-46
PROP_04410	-	UTP--glucose-1-phosphate uridylyltransferase	K00963	K00963	K00963	K00963	UTP--glucose-1-phosphate uridylyltransferase [EC:2.7.7.9]	4.4e-41
PROP_04415	Pseudogene candidate. Reason(s):ORF is 15.8%25 of the average length of hits to this gene.	DNA ligase	-	-		-	-	-
PROP_04420	-	UTP--glucose-1-phosphate uridylyltransferase	K00963	K00963	K00963	K00963	UTP--glucose-1-phosphate uridylyltransferase [EC:2.7.7.9]	8e-42
PROP_04425	-	Hypoxanthine-guanine phosphoribosyltransferase	K00760	K00760	K00760	K00760	hypoxanthine phosphoribosyltransferase [EC:2.4.2.8]	2.7e-46
PROP_04430	-	putative 6-oxopurine nucleoside phosphorylase	K19696	K19696	K19696	K19696	5'-methylthioinosine phosphorylase [EC:2.4.2.44]	6.6e-111
PROP_04435	-	Peptide deformylase 2	K01462	K01462	K01462	K01462	peptide deformylase [EC:3.5.1.88]	6.8e-59
PROP_04440	-	3,4-dihydroxy-2-butanone 4-phosphate synthase	K14652	K14652	K14652	K14652	3,4-dihydroxy 2-butanone 4-phosphate synthase / GTP cyclohydrolase II [EC:4.1.99.12 3.5.4.25]	1.4e-150
PROP_04445	-	6,7-dimethyl-8-ribityllumazine synthase	K00794	K00794	K00794	K00794	6,7-dimethyl-8-ribityllumazine synthase [EC:2.5.1.78]	2.5e-64
PROP_04450	-	Transcription antitermination protein NusB	K03625	K03625	K03625	K03625	transcription antitermination protein NusB	2.6e-46
PROP_04455	-	Thiamine-monophosphate kinase	K00946	K00946	K00946	K00946	thiamine-monophosphate kinase [EC:2.7.4.16]	1.6e-111
PROP_04460	-	Phosphatidylglycerophosphatase A	K01095	K01095	K01095	K01095	phosphatidylglycerophosphatase A [EC:3.1.3.27]	1.5e-54
PROP_04465	-	Nicotinamide-nucleotide amidohydrolase PncC	K03743	K03743	K03743	K03743	nicotinamide-nucleotide amidase [EC:3.5.1.42]	3.3e-76
PROP_04470	-	recombinase RecA	K03553	K03553	K03553	K03553	recombination protein RecA	4.2e-187
PROP_04475	-	Regulatory protein RecX	K03565	K03565	K03565	K03565	regulatory protein	4.6e-42
PROP_04480	-	LPS export ABC transporter ATP-binding protein	K06861	K06861,K15558,K20386	K06861	K06861	lipopolysaccharide export system ATP-binding protein [EC:7.5.2.5]	1e-129
PROP_04485	-	RNA polymerase sigma-54 factor	K03092	K03092	K03092	K03092	RNA polymerase sigma-54 factor	6.8e-179
PROP_04490	-	Ribosome hibernation promoting factor	K05808	K05808	K05808	K05808	ribosome hibernation promoting factor	9e-43
PROP_04495	-	PTS family porter, EIIA component	K02806	K02806	K02806	K02806	nitrogen PTS system EIIA component [EC:2.7.1.-]	8.3e-60
PROP_04500	-	HPr kinase/phosphorylase	K06023	K06023	K06023	K06023	HPr kinase/phosphorylase [EC:2.7.11.- 2.7.4.-]	5.9e-104
PROP_04505	-	PsiF family protein	-	-		-	-	-
PROP_04510	-	Cyclic di-GMP phosphodiesterase PA4108	K25135	K25135	K25135	K25135	cyclic di-GMP phosphodiesterase [EC:3.1.4.-]	6.1e-185
PROP_04515	-	adenosylhomocysteinase	K01251	K01251	K01251	K01251	adenosylhomocysteinase [EC:3.13.2.1]	1.7e-230
PROP_04520	-	Methylenetetrahydrofolate reductase	K00297	K00297	K00297	K00297	methylenetetrahydrofolate reductase (NADH) [EC:1.5.1.54]	2.8e-107
PROP_04525	-	Zinc finger/thioredoxin putative domain-containing protein	-	-		-	-	-
PROP_04530	-	Ribosomal protein L11 methyltransferase	K02687	K02687	K02687	K02687	ribosomal protein L11 methyltransferase [EC:2.1.1.-]	6.5e-101
PROP_04535	-	Biotin carboxylase	K01961	-	K01961	-	-	-
PROP_04540	-	Biotin carboxyl carrier protein of acetyl-CoA carboxylase	K02160	K02160	K02160	K02160	acetyl-CoA carboxylase biotin carboxyl carrier protein	7.4e-54
PROP_04545	-	Thioredoxin domain-containing protein	-	-		-	-	-
PROP_04550	-	Nucleotidyltransferase	-	-		-	-	-
PROP_04555	-	UDP-N-acetylmuramate--L-alanyl-gamma-D-glutamyl-meso-2,6-diaminoheptandioate ligase	K02558	K02558	K02558	K02558	UDP-N-acetylmuramate: L-alanyl-gamma-D-glutamyl-meso-diaminopimelate ligase [EC:6.3.2.45]	5e-220
PROP_04560	-	Fructose-bisphosphate aldolase	-	-		-	-	-
PROP_04565	-	hypothetical protein	K03436	-	K03436	-	-	-
PROP_04570	Pseudogene candidate. Reason(s):ORF is 25.2%25 of the average length of hits to this gene.	hypothetical protein	-	-		-	-	-
PROP_04575	-	AraC family transcriptional regulator	-	-		-	-	-
PROP_04580	-	IS1182 family transposase	-	-		-	-	-
PROP_04585	-	Xylose isomerase	K01805	K01805	K01805	K01805	xylose isomerase [EC:5.3.1.5]	5.3e-201
PROP_04590	-	Fructose-bisphosphate aldolase	-	-		-	-	-
PROP_04595	-	Carbohydrate kinase family protein	-	-		-	-	-
PROP_04600	-	hypothetical protein	-	-		-	-	-
PROP_04605	-	YaeQ family protein	-	-		-	-	-
PROP_04610	-	Putative ribose/galactose/methyl galactoside import ATP-binding protein	K10441	K10441,K15558,K20386	K10441	K10441	ribose transport system ATP-binding protein [EC:7.5.2.7]	1.7e-225
PROP_04615	-	Response regulatory domain-containing protein	K02658	K02658	K02658	K02658	twitching motility two-component system response regulator PilH	5.7e-59
PROP_04620	-	CheW-like domain-containing protein	K02659	K02659	K02659	K02659	twitching motility protein PilI	2.6e-46
PROP_04625	-	Methyl-accepting chemotaxis protein	K02660	K02660,K03406,K10961	K02660	K02660,K03406	twitching motility protein PilJ,methyl-accepting chemotaxis protein	2.8e-185,3.4e-60
PROP_04630	-	histidine kinase	K06596	K06596	K06596	K06596	chemosensory pili system protein ChpA (sensor histidine kinase/response regulator)	0
PROP_04635	-	Deoxyribodipyrimidine photo-lyase	K01669	K01669	K01669	K01669	deoxyribodipyrimidine photo-lyase [EC:4.1.99.3]	4.4e-138
PROP_04640	-	UPF0301 protein BAV3012	K07735	K07735	K07735	K07735	putative transcriptional regulator	5.3e-67
PROP_04645	-	Putative pre-16S rRNA nuclease	K07447	K07447	K07447	K07447	putative pre-16S rRNA nuclease [EC:3.1.-.-]	5.5e-47
PROP_04650	-	Integration host factor subunit beta	K05788	K05788	K05788	K05788	integration host factor subunit beta	1.3e-39
PROP_04655	-	Lipopolysaccharide assembly protein A domain-containing protein	K08992	K08992	K08992	K08992	lipopolysaccharide assembly protein A	1.4e-24
PROP_04660	-	lipopolysaccharide assembly protein LapB	K19804	K19804	K19804	K19804	lipopolysaccharide assembly protein B	3.3e-151
PROP_04665	-	D-alpha,beta-D-heptose 7-phosphate 1-kinase RfaE	K21344	K21344	K21344	K21344	D-glycero-beta-D-manno-heptose-7-phosphate kinase [EC:2.7.1.167]	3.6e-136
PROP_04670	-	ADP-L-glycero-D-manno-heptose-6-epimerase	K03274	K03274	K03274	K03274	ADP-L-glycero-D-manno-heptose 6-epimerase [EC:5.1.3.20]	8.8e-153
PROP_04675	-	cysteine synthase CysM	K12339	K12339	K12339	K12339	S-sulfo-L-cysteine synthase (O-acetyl-L-serine-dependent) [EC:2.5.1.144]	6.6e-156
PROP_04680	-	3'-5' exonuclease	K07501	K07501	K07501	K07501	3'-5' exonuclease	8.6e-104
PROP_04685	-	Galactokinase	K00849	K00849	K00849	K00849	galactokinase [EC:2.7.1.6]	3.3e-154
PROP_04690	-	Galactose-1-phosphate uridylyltransferase	K00965	K00965	K00965	K00965	UDPglucose--hexose-1-phosphate uridylyltransferase [EC:2.7.7.12]	1.7e-158
PROP_04695	Pseudogene candidate. Reason(s):ORF is 24.6%25 of the average length of hits to this gene.	hypothetical protein	-	-		-	-	-
PROP_04700	Pseudogene candidate. Reason(s):ORF is 30.3%25 of the average length of hits to this gene.	hypothetical protein	-	-		-	-	-
PROP_04705	-	DUF2282 domain-containing protein	-	-		-	-	-
PROP_04710	-	Cation diffusion facilitator family transporter	-	-		-	-	-
PROP_04715	-	IS1182 family transposase	-	-		-	-	-
PROP_04720	-	Metal/formaldehyde-sensitive transcriptional repressor	K23239,K23240	K23239,K23240		K23239,K23240	FrmR/RcnR family transcriptional regulator, repressor of frmRAB operon,FrmR/RcnR family transcriptional regulator, repressor of rcnA expression	3.2e-39,1e-35
PROP_04725	-	(S)-2-haloacid dehalogenase	K01560	K01560	K01560	K01560	2-haloacid dehalogenase [EC:3.8.1.2]	6e-71
PROP_04730	-	PIN domain-containing protein	K07063	K07063	K07063	K07063	uncharacterized protein	3.8e-43
PROP_04735	-	SpoVT-AbrB domain-containing protein	-	-		-	-	-
PROP_04740	-	2-succinyl-6-hydroxy-2, 4-cyclohexadiene-1-carboxylate synthase	-	-		-	-	-
PROP_04745	-	Major facilitator superfamily (MFS) profile domain-containing protein	-	-		-	-	-
PROP_04750	-	ATP-dependent 6-phosphofructokinase	K00850	-	K00850	-	-	-
PROP_04755	Pseudogene candidate. Reason(s):ORF is 43.6%25 of the average length of hits to this gene.	hypothetical protein	-	-	-	-	-	-
PROP_04760	Pseudogene candidate. Reason(s):ORF is 33.2%25 of the average length of hits to this gene.	hypothetical protein	K26605	K26605		K26605	branched chain amino acid efflux pump	1.1e-24
PROP_04765	Pseudogene candidate. Reason(s):ORF is 138.9%25 of the average length of hits to this gene.	tetratricopeptide repeat protein	-	-		-	-	-
PROP_04770	-	Methylglyoxal synthase	K01734	K01734	K01734	K01734	methylglyoxal synthase [EC:4.2.3.3]	5.7e-68
PROP_04775	Pseudogene candidate. Reason(s):ORF is 12.8%25 of the average length of hits to this gene.	Tail specific protease C-terminal domain-containing protein	-	-		-	-	-
PROP_04780	-	Tail-specific protease	K03797	K03797	K03797	K03797	carboxyl-terminal processing protease [EC:3.4.21.102]	1.3e-89
PROP_04785	-	IS4 family transposase	-	-		-	-	-
PROP_04790	-	PIN domain-containing protein	K07063	K07063		K07063	uncharacterized protein	4.6e-31
PROP_04795	-	UPF0246 protein Veis_4789	K09861	K09861	K09861	K09861	uncharacterized protein	4.9e-83
PROP_04800	Pseudogene candidate. Reason(s):ORF is 56.6%25 of the average length of hits to this gene.	hypothetical protein	-	-		-	-	-
PROP_04805	-	hypothetical protein	-	-	-	-	-	-
PROP_04810	-	arsenite efflux transporter metallochaperone ArsD	-	-		-	-	-
PROP_04815	-	Arsenical pump-driving ATPase	K01551	K01551	K01551	K01551	arsenite/tail-anchored protein-transporting ATPase [EC:7.3.2.7 7.3.-.-]	6.7e-115
PROP_04820	-	protein-tyrosine-phosphatase	K03741	-	K03741	K03741	arsenate reductase (thioredoxin) [EC:1.20.4.4]	2.9e-53
PROP_04825	-	Major facilitator superfamily (MFS) profile domain-containing protein	-	-		-	-	-
PROP_04830	Pseudogene candidate. Reason(s):ORF is 13.7%25 of the average length of hits to this gene.	hypothetical protein	-	-		-	-	-
PROP_04835	-	RNA polymerase sigma factor	K03088	K03088	K03088	K03088	RNA polymerase sigma-70 factor, ECF subfamily	9.2e-32
PROP_04840	-	Serine acetyltransferase	K00640	K00640	K00640	K00640	serine O-acetyltransferase [EC:2.3.1.30]	1.2e-71
PROP_04845	-	hypothetical protein	K01992	-	K01992	-	-	-
PROP_04850	-	ABC transporter ATP-binding protein	K01990	K01990,K15558,K20386	K01990	K01990	ABC-2 type transport system ATP-binding protein	9.8e-90
PROP_04855	-	Bifunctional glutamate--cysteine ligase GshA/glutathione synthetase GshB	-	-		-	-	-
PROP_04860	-	hypothetical protein	K01919	K01919	K01919	K01919	glutamate--cysteine ligase [EC:6.3.2.2]	1.1e-32
PROP_04865	-	HTH arsR-type domain-containing protein	K03892	-	K03892	-	-	-
PROP_04870	-	Glycosyltransferase	K09931	K09931	K09931	K09931	uncharacterized protein	5.3e-62
PROP_04875	-	Glycosyl transferase	-	-		-	-	-
PROP_04880	-	Radical SAM domain protein	-	-		-	-	-
PROP_04885	-	Rhodanese-like domain-containing protein	-	-		-	-	-
PROP_04890	-	Flippase-like domain-containing protein	K07027	K07027		K07027	glycosyltransferase 2 family protein	1.5e-31
PROP_04895	-	TVP38/TMEM64 family membrane protein	-	-		-	-	-
PROP_04900	-	Sulfurtransferase	-	-		-	-	-
PROP_04905	-	Phenazine biosynthesis protein PhzF	K06998	K06998		K06998	trans-2,3-dihydro-3-hydroxyanthranilate isomerase [EC:5.3.3.17]	3.1e-67
PROP_04910	-	HTH gntR-type domain-containing protein	-	-		-	-	-
PROP_04915	-	2-aminoadipate transaminase	K05825	K05825,K20615	K05825	K05825	2-aminoadipate transaminase [EC:2.6.1.-]	7.5e-179
PROP_04920	-	IS4 family transposase	-	-		-	-	-
PROP_04925	-	hypothetical protein	K07089	K07089	K07089	K07089	uncharacterized protein	7.1e-35
PROP_04930	-	IS4 family transposase	-	-		-	-	-
PROP_04935	Pseudogene candidate. Reason(s):ORF is 51.9%25 of the average length of hits to this gene.	hypothetical protein	K07089	K07089	K07089	K07089	uncharacterized protein	2.2e-42
PROP_04940	-	Pyrroline-5-carboxylate reductase catalytic N-terminal domain-containing protein	K00286	-	K00286	-	-	-
PROP_04945	-	thioredoxin family protein	-	-		-	-	-
PROP_04950	-	Aspartate carbamoyltransferase	-	-		-	-	-
PROP_04955	-	Dihydrodipicolinate reductase C-terminal domain-containing protein	-	-		-	-	-
PROP_04960	-	hypothetical protein	-	-	-	-	-	-
PROP_04965	-	GNAT family N-acetyltransferase	K22310	K22310		K22310	L-ornithine Nalpha-acyltransferase [EC:2.3.2.30]	1.8e-66
PROP_04970	-	Phosphate-specific transport system accessory protein PhoU	K02039	K02039	K02039	K02039	phosphate transport system protein	5.6e-78
PROP_04975	-	Ribose-5-phosphate isomerase A	K01807	K01807	K01807	K01807	ribose 5-phosphate isomerase A [EC:5.3.1.6]	4.4e-80
PROP_04980	Pseudogene candidate. Reason(s):ORF is 44.0%25 of the average length of hits to this gene.	hypothetical protein	-	-		-	-	-
PROP_04985	Pseudogene candidate. Reason(s):ORF is 48.2%25 of the average length of hits to this gene.	UDP-2,3-diacylglucosamine diphosphatase	-	-		-	-	-
PROP_04990	Pseudogene candidate. Reason(s):ORF is 28.3%25 of the average length of hits to this gene.	hypothetical protein	-	-		-	-	-
PROP_04995	-	Glycosyltransferase	K19002	K19002,K24649	K19002	K19002	1,2-diacylglycerol 3-alpha-glucosyltransferase [EC:2.4.1.337]	1.6e-90
PROP_05000	-	Diacylglycerol kinase	K00901	-	K00901	-	-	-
PROP_05005	-	Chemotaxis response regulator protein-glutamate methylesterase	-	-		-	-	-
PROP_05010	-	Dihydrolipoyl dehydrogenase	K00382	K00382	K00382	K00382	dihydrolipoyl dehydrogenase [EC:1.8.1.4]	1.6e-197
PROP_05015	-	Acetyltransferase component of pyruvate dehydrogenase complex	K00627	K00627	K00627	K00627	pyruvate dehydrogenase E2 component (dihydrolipoyllysine-residue acetyltransferase) [EC:2.3.1.12]	3.3e-166
PROP_05020	Pseudogene candidate. Reason(s):ORF is 16.8%25 of the average length of hits to this gene.	Pyruvate dehydrogenase (Acetyl-transferring), homodimeric type	-	-		-	-	-
PROP_05025	-	RNA polymerase sigma factor RpoH	K03089	K03089	K03089	K03089	RNA polymerase sigma-32 factor	6.4e-131
PROP_05030	-	Mannose-1-phosphate guanylyltransferase	K16011	K00971,K16011	K16011	K16011,K00971	mannose-1-phosphate guanylyltransferase / mannose-6-phosphate isomerase [EC:2.7.7.13 5.3.1.8],mannose-1-phosphate guanylyltransferase [EC:2.7.7.13]	1.7e-233,4.6e-145
PROP_05035	-	Phosphomannomutase	-	-		-	-	-
PROP_05040	-	hypothetical protein	K01840	-	K01840	-	-	-
PROP_05045	-	Amino acid-binding protein	-	-		-	-	-
PROP_05050	Pseudogene candidate. Reason(s):ORF is 62.6%25 of the average length of hits to this gene.	Fragment of phenylacetate--CoA ligase (Part 2/2)	K01912	K01912,K14747,K21179	K01912	K01912	phenylacetate-CoA ligase [EC:6.2.1.30]	1.1e-112
PROP_05055	-	Ubiquinone biosynthesis accessory factor UbiT	K24843	K24843	K24843	K24843	2-(all-trans-polyprenyl)phenol 6-hydroxylase (prephenate) accessory factor UbiT	5e-38
PROP_05060	-	hypothetical protein	-	-	-	-	-	-
PROP_05065	-	Ubiquinone biosynthesis protein UbiV	K24845	K24845	K24845	K24845	2-(all-trans-polyprenyl)phenol 6-hydroxylase (prephenate) UbiV [EC:1.97.1.15]	4.2e-114
PROP_05070	-	Ubiquinone biosynthesis protein UbiU	K24844	K24844	K24844	K24844	2-(all-trans-polyprenyl)phenol 6-hydroxylase (prephenate) UbiU [EC:1.97.1.15]	8.9e-166
PROP_05075	-	histidine kinase	K11527,K20974	K11527,K20974		K11527,K20974	two-component system, sensor histidine kinase and response regulator [EC:2.7.13.3],two-component system, sensor histidine kinase [EC:2.7.13.3]	1.7e-192,5.2e-181
PROP_05080	-	HD-GYP domain protein	K25135	K25135		K25135	cyclic di-GMP phosphodiesterase [EC:3.1.4.-]	7.4e-88
PROP_05085	-	Amino acid ABC transporter ATP-binding protein	K10004	K02028,K10004,K15558,K20386	K10004	K10004,K02028	glutamate/aspartate transport system ATP-binding protein [EC:7.4.2.1],polar amino acid transport system ATP-binding protein [EC:7.4.2.1]	4.2e-136,1.5e-126
PROP_05090	-	Glutamate/aspartate ABC transporter permease GltK	K10002	K02029,K10002	K10002	K10002,K02029	glutamate/aspartate transport system permease protein,polar amino acid transport system permease protein	1.7e-103,4.1e-73
PROP_05095	-	Glutamate and aspartate transporter subunit membrane component of ABC superfamily	K10003	K02029,K10003	K10003	K10003,K02029	glutamate/aspartate transport system permease protein,polar amino acid transport system permease protein	1.1e-112,3.6e-64
PROP_05100	-	Transporter substrate-binding domain-containing protein	K10001	K02030,K10001	K10001	K10001,K02030	glutamate/aspartate transport system substrate-binding protein,polar amino acid transport system substrate-binding protein	4.6e-151,8.3e-33
PROP_05105	-	Formate-dependent phosphoribosylglycinamide formyltransferase	K08289	K08289	K08289	K08289	phosphoribosylglycinamide formyltransferase 2 [EC:6.3.1.21]	1.1e-232
PROP_05110	-	Thiamine biosynthesis protein ThiS	K03154	K03154	K03154	K03154	sulfur carrier protein	3.1e-25
PROP_05115	-	Thiazole synthase ThiGH, ThiG subunit (thiamin biosynthesis)	K03149	K03149	K03149	K03149	thiazole synthase [EC:2.8.1.10]	3.7e-136
PROP_05120	-	tRNA (guanine-N(7)-)-methyltransferase	K03439	K03439	K03439	K03439	tRNA (guanine-N7-)-methyltransferase [EC:2.1.1.33]	8.7e-79
PROP_05125	-	Protein TonB	K03832	K03832		K03832	periplasmic protein TonB	2.8e-24
PROP_05130	-	Ankyrin repeat domain-containing protein	K06867	K06867		K06867	uncharacterized protein	2.2e-43
PROP_05135	-	Transposase IS701-like DDE domain-containing protein	-	-		-	-	-
PROP_05140	Pseudogene candidate. Reason(s):ORF is 30.7%25 of the average length of hits to this gene.	hypothetical protein	-	-		-	-	-
PROP_05145	-	IS4 family transposase	-	-		-	-	-
PROP_05150	Pseudogene candidate. Reason(s):ORF is 59.8%25 of the average length of hits to this gene.	radical SAM family heme chaperone HemW	-	-		-	-	-
PROP_05155	-	hypothetical protein	-	-	-	-	-	-
PROP_05160	-	dITP/XTP pyrophosphatase	K01519	K01519	K01519	K01519	XTP/dITP diphosphohydrolase [EC:3.6.1.66]	3.4e-81
PROP_05165	-	hypothetical protein	-	-		-	-	-
PROP_05170	-	hypothetical protein	-	-		-	-	-
PROP_05175	-	Chemotaxis protein CheY	K07659	K02483,K07659	K07659	K07659,K02483	two-component system, OmpR family, phosphate regulon response regulator OmpR,two-component system, OmpR family, response regulator	2.4e-106,2.9e-75
PROP_05180	-	ATP-binding protein	K07638	K07638	K07638	K07638	two-component system, OmpR family, osmolarity sensor histidine kinase EnvZ [EC:2.7.13.3]	4.8e-120
PROP_05185	-	hypothetical protein	-	-	-	-	-	-
PROP_05190	-	Stress response kinase A	-	-		-	-	-
PROP_05195	-	PABS domain-containing protein	K00797	-	K00797	-	-	-
PROP_05200	-	Sirohydrochlorin cobaltochelatase	K03795	-	K03795	-	-	-
PROP_05205	-	translational GTPase TypA	K06207	K06207	K06207	K06207	GTP-binding protein	1.8e-298
PROP_05215	Pseudogene candidate. Reason(s):ORF is 56.9%25 of the average length of hits to this gene.	HU family DNA-binding protein	K03530	-	K03530	-	-	-
PROP_05220	-	endopeptidase La	K01338	K01338	K01338	K01338	ATP-dependent Lon protease [EC:3.4.21.53]	0
PROP_05225	-	ATP-dependent Clp protease ATP-binding subunit ClpX	K03544	K03544	K03544	K03544	ATP-dependent Clp protease ATP-binding subunit ClpX	3.9e-198
PROP_05230	-	ATP-dependent Clp endopeptidase proteolytic subunit ClpP	K01358	K01358	K01358	K01358	ATP-dependent Clp protease, protease subunit [EC:3.4.21.92]	1e-116
PROP_05235	-	Trigger factor	K03545	K03545	K03545	K03545	trigger factor	3e-120
PROP_05245	-	All-trans-phytoene synthase/15-cis-phytoene synthase	K21679,K02291	K02291,K21679		K21679,K02291	hydroxysqualene synthase [EC:4.2.3.156],15-cis-phytoene synthase [EC:2.5.1.32]	6.4e-93,3.5e-54
PROP_05250	-	Squalene synthase HpnD	K02291	K02291	K02291	K02291	15-cis-phytoene synthase [EC:2.5.1.32]	6.7e-108
PROP_05255	-	Amine oxidase domain-containing protein	K21677	K21677	K21677	K21677	hydroxysqualene dehydroxylase [EC:1.17.8.1]	3.2e-156
PROP_05260	-	Transcription factor zinc-finger domain-containing protein	-	-		-	-	-
PROP_05265	-	Amylosucrase	K05341	K05341	K05341	K05341	amylosucrase [EC:2.4.1.4]	7.9e-276
PROP_05270	-	Sucrose phosphorylase	K00690	K00690	K00690	K00690	sucrose phosphorylase [EC:2.4.1.7]	9.1e-188
PROP_05275	-	Arogenate dehydrogenase	K04517	K04517	K04517	K04517	prephenate dehydrogenase [EC:1.3.1.12]	6e-94
PROP_05280	Pseudogene candidate. Reason(s):ORF is 47.3%25 of the average length of hits to this gene.	Putative aminotransferase	-	-		-	-	-
PROP_05285	-	IS4 family transposase	-	-		-	-	-
PROP_05290	Pseudogene candidate. Reason(s):ORF is 56.4%25 of the average length of hits to this gene.	Aminotransferase class I/II-fold pyridoxal phosphate-dependent enzyme	K00817	-	K00817	-	-	-
PROP_05295	-	prephenate dehydratase	K14170	K04518,K14170	K14170	K14170,K04518	chorismate mutase / prephenate dehydratase [EC:5.4.99.5 4.2.1.51],prephenate dehydratase [EC:4.2.1.51]	8.2e-149,4e-108
PROP_05300	-	DNA gyrase subunit A	K02469	K02469	K02469	K02469	DNA gyrase subunit A [EC:5.6.2.2]	0
PROP_05305	Pseudogene candidate. Reason(s):ORF is 39.7%25 of the average length of hits to this gene.	TRZ/ATZ family hydrolase	-	-		-	-	-
PROP_05310	-	hypothetical protein	-	-	-	-	-	-
PROP_05315	-	Transposase IS701-like DDE domain-containing protein	-	-		-	-	-
PROP_05320	-	Ornithine cyclodeaminase	-	-		-	-	-
PROP_05325	-	hypothetical protein	-	-	-	-	-	-
PROP_05330	-	L-lactate permease	K03303	K03303	K03303	K03303	lactate permease	5.6e-80
PROP_05335	-	Succinate--CoA ligase [ADP-forming] subunit alpha	K01902	K01902	K01902	K01902	succinyl-CoA synthetase alpha subunit [EC:6.2.1.5]	1e-146
PROP_05340	-	Succinate--CoA ligase [ADP-forming] subunit beta	K01903	K01903	K01903	K01903	succinyl-CoA synthetase beta subunit [EC:6.2.1.5]	2.3e-169
PROP_05345	-	hypothetical protein	-	-		-	-	-
PROP_05350	-	hypothetical protein	-	-		-	-	-
PROP_05355	-	hypothetical protein	-	-		-	-	-
PROP_05360	-	hypothetical protein	-	-	-	-	-	-
PROP_05365	Pseudogene candidate. Reason(s):ORF is 27.4%25 of the average length of hits to this gene.	hypothetical protein	-	-		-	-	-
PROP_05370	-	Metalloprotease	K07054	K07054	K07054	K07054	uncharacterized protein	2.5e-101
PROP_05375	-	hypothetical protein	-	-		-	-	-
PROP_05380	-	Partial Dual-specificity RNA pseudouridine synthase RluF	K06182	K06182	K06182	K06182	23S rRNA pseudouridine2604 synthase [EC:5.4.99.21]	9.3e-76
PROP_05385	-	hypothetical protein	-	-		-	-	-
PROP_05390	Pseudogene candidate. Reason(s):ORF is 37.9%25 of the average length of hits to this gene.	Peptidyl-prolyl cis-trans isomerase	K01802	K01802		K01802	peptidylprolyl isomerase [EC:5.2.1.8]	2.2e-15
PROP_05395	-	hypothetical protein	-	-		-	-	-
PROP_05400	-	oligopeptidase A	K01414	K01414	K01414	K01414	oligopeptidase A [EC:3.4.24.70]	2.2e-294
PROP_05405	-	DUF4124 domain-containing protein	-	-		-	-	-
PROP_05410	-	Exodeoxyribonuclease III	K01142	K01142	K01142	K01142	exodeoxyribonuclease III [EC:3.1.11.2]	7.9e-95
PROP_05415	-	Lipoprotein	-	-		-	-	-
PROP_05420	-	non-specific serine/threonine protein kinase	K12132	K12132	K12132	K12132	eukaryotic-like serine/threonine-protein kinase [EC:2.7.11.1]	1.4e-87
PROP_05425	-	IS4 family transposase	-	-		-	-	-
PROP_05430	-	argininosuccinate lyase	K01755	K01755	K01755	K01755	argininosuccinate lyase [EC:4.3.2.1]	7.5e-226
PROP_05435	-	Signal transduction histidine kinase internal region domain-containing protein	K08082	K08082	K08082	K08082	two-component system, LytTR family, sensor histidine kinase AlgZ [EC:2.7.13.3]	8.3e-88
PROP_05440	Pseudogene candidate. Reason(s):ORF is 37.4%25 of the average length of hits to this gene.	hypothetical protein	-	-		-	-	-
PROP_05445	Pseudogene candidate. Reason(s):ORF is 40.1%25 of the average length of hits to this gene.	LytTR family transcriptional regulator	-	-		-	-	-
PROP_05450	-	Porphobilinogen deaminase	K01749	K01749	K01749	K01749	hydroxymethylbilane synthase [EC:2.5.1.61]	1.4e-135
PROP_05455	-	Uroporphyrinogen-III synthase	K01719	K01719	K01719	K01719	uroporphyrinogen-III synthase [EC:4.2.1.75]	1.8e-46
PROP_05460	-	Heme biosynthesis operon protein HemX	K02496	K02496	K02496	K02496	uroporphyrin-III C-methyltransferase [EC:2.1.1.107]	9.3e-89
PROP_05465	Pseudogene candidate. Reason(s):ORF is 58.6%25 of the average length of hits to this gene.	heme biosynthesis HemY N-terminal domain-containing protein	K02498	-	K02498	-	-	-
PROP_05470	-	DUF1887 domain-containing protein	-	-		-	-	-
PROP_05475	Pseudogene candidate. Reason(s):ORF is 45.0%25 of the average length of hits to this gene.	Ribosomal protein S12 methylthiotransferase RimO	-	-		-	-	-
PROP_05480	-	FAD/FMN-dependent dehydrogenase	K21836	K21836		-	-	-
PROP_05485	-	hypothetical protein	K19784	K19784	K19784	K19784	chromate reductase, NAD(P)H dehydrogenase (quinone)	1.8e-70
PROP_05490	-	DUF2238 domain-containing protein	K08984	K08984	K08984	K08984	putative membrane protein	3.8e-90
PROP_05495	-	Zinc-dependent peptidase	K09933	K09933	K09933	K09933	MtfA peptidase	2.4e-95
PROP_05500	-	EamA domain-containing protein	-	-		-	-	-
PROP_05505	-	ACP phosphodiesterase	K08682	K08682	K08682	K08682	acyl carrier protein phosphodiesterase [EC:3.1.4.14]	1.1e-72
PROP_05510	-	Transporter	K03308	K03308	K03308	K03308	neurotransmitter:Na+ symporter, NSS family	1.6e-156
PROP_05515	-	GTPase HflX	K03665	K03665	K03665	K03665	GTPase	1.1e-147
PROP_05520	-	hypothetical protein	-	-	-	-	-	-
PROP_05525	-	IS1182 family transposase	-	-		-	-	-
PROP_05530	-	Helix-hairpin-helix DNA-binding motif class 1 domain-containing protein	K07486	K07486	K07486	K07486	transposase	3.7e-91
PROP_05535	-	hypothetical protein	-	-	-	-	-	-
PROP_05540	Pseudogene candidate. Reason(s):ORF is 43.0%25 of the average length of hits to this gene.	GGDEF domain-containing phosphodiesterase	-	-		-	-	-
PROP_05545	Pseudogene candidate. Reason(s):ORF is 47.3%25 of the average length of hits to this gene.	hypothetical protein	-	-		-	-	-
PROP_05550	-	Transmembrane protein	-	-		-	-	-
PROP_05555	-	Electron transfer flavoprotein alpha/beta-subunit N-terminal domain-containing protein	-	-		-	-	-
PROP_05560	-	HTH araC/xylS-type domain-containing protein	-	-		-	-	-
PROP_05565	-	DUF4126 domain-containing protein	-	-		-	-	-
PROP_05570	-	Transglycosylase associated protein	-	-		-	-	-
PROP_05575	-	Large extracellular alpha-helical protein	K06894	K06894	K06894	K06894	alpha-2-macroglobulin	8.7e-229
PROP_05580	-	hypothetical protein	-	-		-	-	-
PROP_05585	-	DUF3750 domain-containing protein	-	-		-	-	-
PROP_05590	-	methyl-accepting chemotaxis protein	K03406	K03406,K10961	K03406	K03406	methyl-accepting chemotaxis protein	2.5e-75
PROP_05595	-	Phosphohistidine phosphatase SixA	K08296	K08296	K08296	K08296	phosphohistidine phosphatase [EC:3.1.3.-]	2.4e-36
PROP_05600	-	DUF86 domain-containing protein	K28186	K28186	K28186	K28186	HepT family RNase toxin	1.4e-45
PROP_05605	-	DNA polymerase, beta domain protein region	K28187	K28187	K28187	K28187	MntA family adenylyltransferase antitoxin	4.9e-30
PROP_05610	-	Crp/Fnr family transcriptional regulator	K21563	K21563	K21563	K21563	CRP/FNR family transcriptional regulator, dissimilatory nitrate respiration regulator	4.8e-79
PROP_05615	-	Ribonuclease VapC	K18828	K18828	K18828	K18828	tRNA(fMet)-specific endonuclease VapC [EC:3.1.-.-]	3.3e-49
PROP_05620	-	SpoVT-AbrB domain-containing protein	K18829	K18829	K18829	K18829	antitoxin VapB	7e-22
PROP_05625	-	hypothetical protein	-	-	-	-	-	-
PROP_05630	-	Glutamyl-tRNA reductase	K02492	K02492	K02492	K02492	glutamyl-tRNA reductase [EC:1.2.1.70]	1.5e-155
PROP_05635	-	Peptide chain release factor 1	K02835	K02835	K02835	K02835	peptide chain release factor 1	4e-170
PROP_05640	-	Release factor glutamine methyltransferase	K02493	K02493	K02493	K02493	release factor glutamine methyltransferase [EC:2.1.1.297]	1.2e-94
PROP_05645	-	Grx4 family monothiol glutaredoxin	K07390	K07390	K07390	K07390	monothiol glutaredoxin	1.3e-56
PROP_05650	-	Diguanylate cyclase	-	-		-	-	-
PROP_05655	-	hypothetical protein	-	-	-	-	-	-
PROP_05660	-	hypothetical protein	-	-		-	-	-
PROP_05665	-	7-carboxy-7-deazaguanine synthase	K10026	K10026	K10026	K10026	7-carboxy-7-deazaguanine synthase [EC:4.3.99.3]	9e-60
PROP_05670	-	Cell division coordinator CpoB	-	-		-	-	-
PROP_05675	-	Peptidoglycan-associated lipoprotein	K03640	K03640	K03640	K03640	peptidoglycan-associated lipoprotein	6.9e-51
PROP_05680	-	Tol-Pal system protein TolB	K03641	K03641	K03641	K03641	TolB protein	3.9e-82
PROP_05685	-	Cell envelope integrity protein TolA	K03646	K03646,K03832	K03646	K03646,K03832	colicin import membrane protein,periplasmic protein TonB	7.6e-21,4.7e-14
PROP_05690	-	Protein TolR	K03560	K03559	K03560	K03559	biopolymer transport protein ExbD	3.5e-29
PROP_05695	-	protein TolQ	K03562	K03561,K03562	K03562	K03562,K03561	biopolymer transport protein TolQ,biopolymer transport protein ExbB	3.8e-99,2.1e-49
PROP_05700	-	Acyl-CoA thioester hydrolase YbgC	K07107	K07107	K07107	K07107	acyl-CoA thioester hydrolase [EC:3.1.2.-]	6.9e-33
PROP_05705	-	Holliday junction branch migration DNA helicase RuvB	K03551	K03551	K03551	K03551	holliday junction DNA helicase RuvB [EC:5.6.2.4]	4.1e-190
PROP_05710	-	AI-2E family transporter	-	-		-	-	-
PROP_05715	-	Holliday junction branch migration protein RuvA	K03550	K03550	K03550	K03550	holliday junction DNA helicase RuvA	1.7e-73
PROP_05720	-	crossover junction endodeoxyribonuclease RuvC	K01159	K01159	K01159	K01159	crossover junction endodeoxyribonuclease RuvC [EC:3.1.21.10]	9.3e-79
PROP_05725	-	EamA domain-containing protein	-	-		-	-	-
PROP_05730	-	hypothetical protein	-	-	-	-	-	-
PROP_05735	-	Undecaprenyl phosphate-alpha-4-amino-4-deoxy-L-arabinose arabinosyl transferase	K07264	-	K07264	-	-	-
PROP_05740	-	lipoprotein-releasing ABC transporter ATP-binding protein LolD	K09810	K09810,K15558,K20386	K09810	K09810	lipoprotein-releasing system ATP-binding protein [EC:7.6.2.-]	6.1e-109
PROP_05745	-	Lipoprotein releasing system, transmembrane protein, LolC/E family	K09808	K02004,K09808	K09808	K09808,K02004	lipoprotein-releasing system permease protein,putative ABC transport system permease protein	1.4e-170,5.7e-24
PROP_05750	-	2,3-bisphosphoglycerate-independent phosphoglycerate mutase	-	-		-	-	-
PROP_05755	-	Single-stranded-DNA-specific exonuclease RecJ	K07462	K07462	K07462	K07462	single-stranded-DNA-specific exonuclease [EC:3.1.-.-]	1.8e-206
PROP_05760	-	hypothetical protein	K03640	-	K03640	-	-	-
PROP_05765	-	H(+)/Cl(-) exchange transporter ClcA	K03281	K03281	K03281	K03281	chloride channel protein, CIC family	3.5e-92
PROP_05770	-	Mop domain-containing protein	K02019	K02019	K02019	K02019	molybdate transport system regulatory protein	5.2e-42
PROP_05775	-	Molybdenum transport protein ModE	K02019	K02019	K02019	K02019	molybdate transport system regulatory protein	2e-82
PROP_05780	Pseudogene candidate. Reason(s):ORF is 24.8%25 of the average length of hits to this gene.	DUF4145 domain-containing protein	-	-		-	-	-
PROP_05785	-	Phosphoribosyl-AMP cyclohydrolase	K01496	K01496	K01496	K01496	phosphoribosyl-AMP cyclohydrolase [EC:3.5.4.19]	1.9e-57
PROP_05790	-	Imidazole glycerol phosphate synthase subunit HisF	K02500	K02500	K02500	K02500	imidazole glycerol-phosphate synthase subunit HisF [EC:4.3.2.10]	1.7e-141
PROP_05795	-	1-(5-phosphoribosyl)-5-[(5-phosphoribosylamino)methylideneamino]imidazole-4-carboxamide isomerase	K01814	K01814	K01814	K01814	phosphoribosylformimino-5-aminoimidazole carboxamide ribotide isomerase [EC:5.3.1.16]	6e-97
PROP_05800	-	Imidazole glycerol phosphate synthase subunit HisH 1	K02501	K02501	K02501	K02501	imidazole glycerol-phosphate synthase subunit HisH [EC:4.3.2.10]	5.5e-90
PROP_05805	-	Imidazoleglycerol-phosphate dehydratase	K01693	K01693	K01693	K01693	imidazoleglycerol-phosphate dehydratase [EC:4.2.1.19]	2e-103
PROP_05810	-	Histidinol-phosphate aminotransferase 1	K00817	K00817	K00817	K00817	histidinol-phosphate aminotransferase [EC:2.6.1.9]	1.4e-117
PROP_05815	-	putative oxidoreductase ORF334	K14273	K14273,K20571		K14273	D-xylose 1-dehydrogenase (NADP+, D-xylono-1,5-lactone-forming) [EC:1.1.1.179]	1.1e-102
PROP_05820	-	hypothetical protein	-	-	-	-	-	-
PROP_05825	-	histidine kinase	K07637	K07637		K07637	two-component system, OmpR family, sensor histidine kinase PhoQ [EC:2.7.13.3]	6.1e-66
PROP_05830	-	Flagellar transcriptional regulator FtcR	K02483	K02483	K02483	K02483	two-component system, OmpR family, response regulator	1.3e-79
PROP_05835	-	PepSY domain-containing protein	-	-		-	-	-
PROP_05840	-	Response regulator	K03413	-	K03413	-	-	-
PROP_05845	-	HD-GYP domain-containing protein	-	-		-	-	-
PROP_05850	-	IS1182 family transposase	-	-		-	-	-
PROP_05855	-	Fosmidomycin resistance protein	K08223	K08223	K08223	K08223	MFS transporter, FSR family, fosmidomycin resistance protein	4.9e-161
[truncated: 2,351 more rows]
